# Supplementary material for: Functional characterization and hormonal regulation of the PHEOPHYTINASE gene LpPPH controlling leaf senescence in perennial ryegrass
Source: J Exp Bot. 2015 Dec 6;67(3):935–45. doi: 10.1093/jxb/erv509 (PMC4737083; doi:10.1093/jxb/erv509)
Supplement: Supplementary Data [file supp_erv509_supplementary_table_S2.xlsx]

## Sheet: Cis-element analysis
AtPPH											OsPPH											BdPPH											ZmPPH											SbPPH
Factor or Site Name Loc.(Str.) Signal Sequence SITE #											Factor or Site Name Loc.(Str.) Signal Sequence SITE #											Factor or Site Name Loc.(Str.) Signal Sequence SITE #											Factor or Site Name Loc.(Str.) Signal Sequence SITE #											Factor or Site Name Loc.(Str.) Signal Sequence SITE #
_____________________________________________________________________________________											_____________________________________________________________________________________											____________________________________________________________________________											_____________________________________________________________________________________											____________________________________________________________________________
-10PEHVPSBD site 1033 (+) TATTCT S000392											-10PEHVPSBD site 1825 (+) TATTCT S000392											-10PEHVPSBD 493 (+) TATTCT S000392											-10PEHVPSBD site 76 (-) TATTCT S000392											-10PEHVPSBD site 311 (+) TATTCT S000392
-10PEHVPSBD site 1298 (+) TATTCT S000392											-300ELEMENT site 1058 (+) TGHAAARK S000122											-10PEHVPSBD 634 (+) TATTCT S000392											-10PEHVPSBD site 320 (-) TATTCT S000392											-10PEHVPSBD site 335 (+) TATTCT S000392
-10PEHVPSBD site 1909 (+) TATTCT S000392											2SSEEDPROTBANAPA site 1674 (-) CAAACAC S000143											-10PEHVPSBD 646 (-) TATTCT S000392											-300ELEMENT site 1245 (-) TGHAAARK S000122											-10PEHVPSBD site 861 (+) TATTCT S000392
-300ELEMENT site 1624 (+) TGHAAARK S000122											AACACOREOSGLUB1 site 1200 (+) AACAAAC S000353											-300CORE 945 (+) TGTAAAG S000001											-300ELEMENT site 1358 (-) TGHAAARK S000122											-10PEHVPSBD site 370 (-) TATTCT S000392
AACACOREOSGLUB1 site 1317 (+) AACAAAC S000353											ABRELATERD1 site 1272 (+) ACGTG S000414											-300ELEMENT 152 (-) TGHAAARK S000122											2SSEEDPROTBANAPA site 175 (+) CAAACAC S000143											-300ELEMENT site 500 (+) TGHAAARK S000122
AACACOREOSGLUB1 site 693 (-) AACAAAC S000353											ABRELATERD1 site 1350 (+) ACGTG S000414											-300ELEMENT 1388 (+) TGHAAARK S000122											ABRELATERD1 site 483 (+) ACGTG S000414											-300ELEMENT site 1893 (+) TGHAAARK S000122
ABRERATCAL site 930 (+) MACGYGB S000507											ABRELATERD1 site 1413 (+) ACGTG S000414											ABREATCONSENSUS 983 (-) YACGTGGC S000406											ABRELATERD1 site 482 (-) ACGTG S000414											-300ELEMENT site 1325 (-) TGHAAARK S000122
ACGTATERD1 site 310 (+) ACGT S000415											ABRELATERD1 site 1271 (-) ACGTG S000414											ABRELATERD1 919 (-) ACGTG S000414											ABRERATCAL site 1576 (+) MACGYGB S000507											ABRELATERD1 site 613 (+) ACGTG S000414
ACGTATERD1 site 1468 (+) ACGT S000415											ABRELATERD1 site 1349 (-) ACGTG S000414											ABRELATERD1 985 (-) ACGTG S000414											ABRERATCAL site 481 (-) MACGYGB S000507											ABRELATERD1 site 657 (+) ACGTG S000414
ACGTATERD1 site 310 (-) ACGT S000415											ABRERATCAL site 1098 (+) MACGYGB S000507											ABRELATERD1 1459 (+) ACGTG S000414											ACGTABOX site 1131 (+) TACGTA S000130											ABRELATERD1 site 1677 (+) ACGTG S000414
ACGTATERD1 site 1468 (-) ACGT S000415											ABRERATCAL site 1009 (+) MACGYGB S000507											ACGTABOX 328 (-) TACGTA S000130											ACGTABOX site 1131 (-) TACGTA S000130											ABRELATERD1 site 1676 (-) ACGTG S000414
ACGTCBOX site 309 (+) GACGTC S000131											ABRERATCAL site 1271 (+) MACGYGB S000507											ACGTABOX 328 (+) TACGTA S000130											ACGTATERD1 site 483 (+) ACGT S000415											ABRERATCAL site 612 (+) MACGYGB S000507
ACGTCBOX site 309 (-) GACGTC S000131											ABRERATCAL site 1349 (+) MACGYGB S000507											ACGTABREMOTIFA2OSEM 983 (-) ACGTGKC S000394											ACGTATERD1 site 909 (+) ACGT S000415											ABRERATCAL site 1477 (+) MACGYGB S000507
ACGTTBOX site 1467 (+) AACGTT S000132											ABRERATCAL site 1010 (-) MACGYGB S000507											ACGTATERD1 251 (-) ACGT S000415											ACGTATERD1 site 1132 (+) ACGT S000415											ABRERATCAL site 1676 (+) MACGYGB S000507
ACGTTBOX site 1467 (-) AACGTT S000132											ABRERATCAL site 1270 (-) MACGYGB S000507											ACGTATERD1 251 (+) ACGT S000415											ACGTATERD1 site 1301 (+) ACGT S000415											ABRERATCAL site 1675 (-) MACGYGB S000507
AGMOTIFNTMYB2 site 1367 (+) AGATCCAA S000444											ABRERATCAL site 1348 (-) MACGYGB S000507											ACGTATERD1 329 (-) ACGT S000415											ACGTATERD1 site 1396 (+) ACGT S000415											ACGTABOX site 713 (+) TACGTA S000130
AMYBOX1 site 884 (+) TAACARA S000020											ABRERATCAL site 1159 (-) MACGYGB S000507											ACGTATERD1 329 (+) ACGT S000415											ACGTATERD1 site 483 (-) ACGT S000415											ACGTABOX site 713 (-) TACGTA S000130
ANAERO1CONSENSUS site 1374 (+) AAACAAA S000477											ACGTABREMOTIFA2OSEM site 1269 (-) ACGTGKC S000394											ACGTATERD1 765 (-) ACGT S000415											ACGTATERD1 site 909 (-) ACGT S000415											ACGTATERD1 site 613 (+) ACGT S000415
ANAERO1CONSENSUS site 694 (-) AAACAAA S000477											ACGTATERD1 site 823 (+) ACGT S000415											ACGTATERD1 765 (+) ACGT S000415											ACGTATERD1 site 1132 (-) ACGT S000415											ACGTATERD1 site 657 (+) ACGT S000415
ANAERO1CONSENSUS site 1233 (-) AAACAAA S000477											ACGTATERD1 site 1272 (+) ACGT S000415											ACGTATERD1 920 (-) ACGT S000415											ACGTATERD1 site 1301 (-) ACGT S000415											ACGTATERD1 site 714 (+) ACGT S000415
ANAERO1CONSENSUS site 1768 (-) AAACAAA S000477											ACGTATERD1 site 1350 (+) ACGT S000415											ACGTATERD1 920 (+) ACGT S000415											ACGTATERD1 site 1396 (-) ACGT S000415											ACGTATERD1 site 1677 (+) ACGT S000415
ARR1AT site 240 (+) NGATT S000454											ACGTATERD1 site 1413 (+) ACGT S000415											ACGTATERD1 986 (-) ACGT S000415											ACGTTBOX site 1300 (+) AACGTT S000132											ACGTATERD1 site 613 (-) ACGT S000415
ARR1AT site 636 (+) NGATT S000454											ACGTATERD1 site 1946 (+) ACGT S000415											ACGTATERD1 986 (+) ACGT S000415											ACGTTBOX site 1300 (-) AACGTT S000132											ACGTATERD1 site 657 (-) ACGT S000415
ARR1AT site 651 (+) NGATT S000454											ACGTATERD1 site 823 (-) ACGT S000415											ACGTATERD1 1459 (-) ACGT S000415											ANAERO1CONSENSUS site 1405 (+) AAACAAA S000477											ACGTATERD1 site 714 (-) ACGT S000415
ARR1AT site 1550 (+) NGATT S000454											ACGTATERD1 site 1272 (-) ACGT S000415											ACGTATERD1 1459 (+) ACGT S000415											ARR1AT site 761 (+) NGATT S000454											ACGTATERD1 site 1677 (-) ACGT S000415
ARR1AT site 1745 (+) NGATT S000454											ACGTATERD1 site 1350 (-) ACGT S000415											ACGTOSGLUB1 1457 (+) GTACGTG S000278											ARR1AT site 1377 (+) NGATT S000454											AMYBOX1 site 1128 (-) TAACARA S000020
ARR1AT site 1806 (+) NGATT S000454											ACGTATERD1 site 1413 (-) ACGT S000415											ACGTTBOX 250 (-) AACGTT S000132											ARR1AT site 407 (+) NGATT S000454											ANAERO3CONSENSUS site 354 (-) TCATCAC S000479
ARR1AT site 1878 (+) NGATT S000454											ACGTATERD1 site 1946 (-) ACGT S000415											ACGTTBOX 250 (+) AACGTT S000132											ARR1AT site 1824 (+) NGATT S000454											ARFAT site 1877 (-) TGTCTC S000270
ARR1AT site 53 (+) NGATT S000454											ACGTCBOX site 822 (+) GACGTC S000131											AMMORESIVDCRNIA1 1631 (-) CGAACTT S000375											ARR1AT site 977 (+) NGATT S000454											ARR1AT site 545 (+) NGATT S000454
ARR1AT site 182 (+) NGATT S000454											ACGTCBOX site 822 (-) GACGTC S000131											ANAERO1CONSENSUS 1086 (-) AAACAAA S000477											ARR1AT site 1914 (+) NGATT S000454											ARR1AT site 559 (+) NGATT S000454
ARR1AT site 222 (+) NGATT S000454											ARFAT site 308 (+) TGTCTC S000270											ANAERO2CONSENSUS 629 (-) AGCAGC S000478											ARR1AT site 41 (+) NGATT S000454											ARR1AT site 1104 (+) NGATT S000454
ARR1AT site 323 (+) NGATT S000454											ARFAT site 1250 (+) TGTCTC S000270											ARFAT 292 (-) TGTCTC S000270											ARR1AT site 353 (+) NGATT S000454											ARR1AT site 427 (+) NGATT S000454
ARR1AT site 1222 (+) NGATT S000454											ARFAT site 203 (-) TGTCTC S000270											ARR1AT 47 (+) NGATT S000454											ARR1AT site 1745 (+) NGATT S000454											ARR1AT site 1387 (+) NGATT S000454
ARR1AT site 1242 (+) NGATT S000454											ARR1AT site 480 (+) NGATT S000454											ARR1AT 64 (+) NGATT S000454											ARR1AT site 239 (-) NGATT S000454											ARR1AT site 755 (+) NGATT S000454
ARR1AT site 1492 (+) NGATT S000454											ARR1AT site 1815 (+) NGATT S000454											ARR1AT 77 (+) NGATT S000454											ARR1AT site 492 (-) NGATT S000454											ARR1AT site 21 (+) NGATT S000454
ARR1AT site 68 (+) NGATT S000454											ARR1AT site 651 (+) NGATT S000454											ARR1AT 105 (+) NGATT S000454											ARR1AT site 496 (-) NGATT S000454											ARR1AT site 152 (+) NGATT S000454
ARR1AT site 77 (+) NGATT S000454											ARR1AT site 1618 (+) NGATT S000454											ARR1AT 450 (+) NGATT S000454											ARR1AT site 608 (-) NGATT S000454											ARR1AT site 340 (+) NGATT S000454
ARR1AT site 234 (+) NGATT S000454											ARR1AT site 1639 (+) NGATT S000454											ARR1AT 478 (-) NGATT S000454											ARR1AT site 1201 (-) NGATT S000454											ARR1AT site 651 (+) NGATT S000454
ARR1AT site 248 (+) NGATT S000454											ARR1AT site 850 (+) NGATT S000454											ARR1AT 500 (-) NGATT S000454											ARR1AT site 1438 (-) NGATT S000454											ARR1AT site 773 (+) NGATT S000454
ARR1AT site 895 (+) NGATT S000454											ARR1AT site 1767 (+) NGATT S000454											ARR1AT 557 (-) NGATT S000454											ARR1AT site 1530 (-) NGATT S000454											ARR1AT site 808 (+) NGATT S000454
ARR1AT site 1082 (+) NGATT S000454											ARR1AT site 498 (+) NGATT S000454											ARR1AT 733 (+) NGATT S000454											ASF1MOTIFCAMV site 794 (+) TGACG S000024											ARR1AT site 1762 (+) NGATT S000454
ARR1AT site 1781 (+) NGATT S000454											ARR1AT site 1631 (+) NGATT S000454											ARR1AT 748 (-) NGATT S000454											ASF1MOTIFCAMV site 1902 (+) TGACG S000024											ARR1AT site 1815 (+) NGATT S000454
ARR1AT site 554 (+) NGATT S000454											ARR1AT site 503 (-) NGATT S000454											ARR1AT 1025 (-) NGATT S000454											B2GMAUX28 site 794 (-) CTTGTCGTCA S000325											ARR1AT site 378 (-) NGATT S000454
ARR1AT site 578 (+) NGATT S000454											ARR1AT site 639 (-) NGATT S000454											ARR1AT 1052 (-) NGATT S000454											BIHD1OS site 486 (-) TGTCA S000498											ARR1AT site 424 (-) NGATT S000454
ARR1AT site 671 (+) NGATT S000454											ARR1AT site 829 (-) NGATT S000454											ARR1AT 1057 (+) NGATT S000454											BOXCPSAS1 site 4 (-) CTCCCAC S000226											ARR1AT site 517 (-) NGATT S000454
ARR1AT site 1000 (+) NGATT S000454											ARR1AT site 1142 (-) NGATT S000454											ARR1AT 1062 (-) NGATT S000454											BOXIINTPATPB site 524 (+) ATAGAA S000296											ARR1AT site 784 (-) NGATT S000454
ARR1AT site 1159 (+) NGATT S000454											ARR1AT site 1597 (-) NGATT S000454											ARR1AT 1104 (-) NGATT S000454											BOXIINTPATPB site 1147 (+) ATAGAA S000296											ARR1AT site 980 (-) NGATT S000454
ARR1AT site 1760 (+) NGATT S000454											ARR1AT site 1661 (-) NGATT S000454											ARR1AT 1148 (-) NGATT S000454											BOXIINTPATPB site 1211 (+) ATAGAA S000296											ARR1AT site 1263 (-) NGATT S000454
ARR1AT site 1775 (+) NGATT S000454											ARR1AT site 1894 (-) NGATT S000454											ARR1AT 1161 (+) NGATT S000454											BOXIINTPATPB site 1041 (-) ATAGAA S000296											ARR1AT site 1272 (-) NGATT S000454
ARR1AT site 1896 (+) NGATT S000454											ASF1MOTIFCAMV site 1411 (+) TGACG S000024											ARR1AT 1246 (-) NGATT S000454											CAATBOX1 site 414 (+) CAAT S000028											ARR1AT site 1333 (-) NGATT S000454
ARR1AT site 95 (-) NGATT S000454											ASF1MOTIFCAMV site 824 (-) TGACG S000024											ARR1AT 1260 (+) NGATT S000454											CAATBOX1 site 465 (+) CAAT S000028											ARR1AT site 1425 (-) NGATT S000454
ARR1AT site 138 (-) NGATT S000454											ASF1MOTIFCAMV site 1108 (-) TGACG S000024											ARR1AT 1344 (+) NGATT S000454											CAATBOX1 site 495 (+) CAAT S000028											ARR1AT site 1665 (-) NGATT S000454
ARR1AT site 262 (-) NGATT S000454											BIHD1OS site 415 (+) TGTCA S000498											ARR1AT 1407 (-) NGATT S000454											CAATBOX1 site 544 (+) CAAT S000028											ARR1AT site 1743 (-) NGATT S000454
ARR1AT site 346 (-) NGATT S000454											BIHD1OS site 80 (-) TGTCA S000498											ARR1AT 1623 (-) NGATT S000454											CAATBOX1 site 551 (+) CAAT S000028											ASF1MOTIFCAMV site 655 (+) TGACG S000024
ARR1AT site 363 (-) NGATT S000454											BOXLCOREDCPAL site 451 (+) ACCWWCC S000492											ARR1AT 1783 (-) NGATT S000454											CAATBOX1 site 954 (+) CAAT S000028											BIHD1OS site 208 (-) TGTCA S000498
ARR1AT site 441 (-) NGATT S000454											BOXLCOREDCPAL site 777 (-) ACCWWCC S000492											ARR1AT 1827 (+) NGATT S000454											CAATBOX1 site 1529 (+) CAAT S000028											BOXIINTPATPB site 696 (+) ATAGAA S000296
ARR1AT site 514 (-) NGATT S000454											BS1EGCCR site 1531 (-) AGCGGG S000352											BIHD1OS 228 (+) TGTCA S000498											CAATBOX1 site 39 (-) CAAT S000028											BOXIINTPATPB site 330 (-) ATAGAA S000296
ARR1AT site 566 (-) NGATT S000454											CAATBOX1 site 4 (+) CAAT S000028											BOXCPSAS1 1702 (+) CTCCCAC S000226											CAATBOX1 site 89 (-) CAAT S000028											BOXIINTPATPB site 765 (-) ATAGAA S000296
ARR1AT site 1122 (-) NGATT S000454											CAATBOX1 site 115 (+) CAAT S000028											BOXIINTPATPB 1265 (-) ATAGAA S000296											CAATBOX1 site 428 (-) CAAT S000028											BOXIINTPATPB site 858 (-) ATAGAA S000296
ARR1AT site 1273 (-) NGATT S000454											CAATBOX1 site 207 (+) CAAT S000028											BOXIIPCCHS 983 (-) ACGTGGC S000229											CAATBOX1 site 763 (-) CAAT S000028											BOXLCOREDCPAL site 564 (-) ACCWWCC S000492
ARR1AT site 1704 (-) NGATT S000454											CAATBOX1 site 372 (+) CAAT S000028											BOXLCOREDCPAL 1500 (-) ACCWWCC S000492											CAATBOX1 site 787 (-) CAAT S000028											BS1EGCCR site 1706 (-) AGCGGG S000352
ASF1MOTIFCAMV site 473 (+) TGACG S000024											CAATBOX1 site 386 (+) CAAT S000028											CAATBOX1 17 (-) CAAT S000028											CAATBOX1 site 979 (-) CAAT S000028											CAATBOX1 site 326 (+) CAAT S000028
BIHD1OS site 1303 (+) TGTCA S000498											CAATBOX1 site 563 (+) CAAT S000028											CAATBOX1 66 (-) CAAT S000028											CAATBOX1 site 1187 (-) CAAT S000028											CAATBOX1 site 405 (+) CAAT S000028
BIHD1OS site 1349 (+) TGTCA S000498											CAATBOX1 site 923 (+) CAAT S000028											CAATBOX1 107 (-) CAAT S000028											CAATBOX1 site 1308 (-) CAAT S000028											CAATBOX1 site 516 (+) CAAT S000028
BIHD1OS site 1363 (+) TGTCA S000498											CAATBOX1 site 960 (+) CAAT S000028											CAATBOX1 121 (-) CAAT S000028											CAATBOX1 site 1420 (-) CAAT S000028											CAATBOX1 site 602 (+) CAAT S000028
BIHD1OS site 1382 (+) TGTCA S000498											CAATBOX1 site 1069 (+) CAAT S000028											CAATBOX1 180 (+) CAAT S000028											CAATBOX1 site 1893 (-) CAAT S000028											CAATBOX1 site 783 (+) CAAT S000028
BOXIINTPATPB site 1740 (+) ATAGAA S000296											CAATBOX1 site 1079 (+) CAAT S000028											CAATBOX1 407 (+) CAAT S000028											CAATBOX1 site 1919 (-) CAAT S000028											CAATBOX1 site 970 (+) CAAT S000028
BOXIINTPATPB site 1801 (+) ATAGAA S000296											CAATBOX1 site 1111 (+) CAAT S000028											CAATBOX1 477 (+) CAAT S000028											CACGTGMOTIF site 482 (+) CACGTG S000042											CAATBOX1 site 1026 (+) CAAT S000028
BOXIINTPATPB site 1529 (-) ATAGAA S000296											CAATBOX1 site 124 (-) CAAT S000028											CAATBOX1 499 (+) CAAT S000028											CACGTGMOTIF site 482 (-) CACGTG S000042											CAATBOX1 site 1229 (+) CAAT S000028
CAATBOX1 site 1104 (+) CAAT S000028											CAATBOX1 site 192 (-) CAAT S000028											CAATBOX1 506 (+) CAAT S000028											CACTFTPPCA1 site 97 (+) YACT S000449											CAATBOX1 site 1317 (+) CAAT S000028
CAATBOX1 site 1253 (+) CAAT S000028											CAATBOX1 site 248 (-) CAAT S000028											CAATBOX1 656 (+) CAAT S000028											CACTFTPPCA1 site 179 (+) YACT S000449											CAATBOX1 site 1424 (+) CAAT S000028
CAATBOX1 site 1276 (+) CAAT S000028											CAATBOX1 site 270 (-) CAAT S000028											CAATBOX1 708 (+) CAAT S000028											CACTFTPPCA1 site 302 (+) YACT S000449											CAATBOX1 site 23 (-) CAAT S000028
CAATBOX1 site 1335 (+) CAAT S000028											CAATBOX1 site 413 (-) CAAT S000028											CAATBOX1 735 (-) CAAT S000028											CACTFTPPCA1 site 1236 (+) YACT S000449											CAATBOX1 site 120 (-) CAAT S000028
CAATBOX1 site 1360 (+) CAAT S000028											CAATBOX1 site 507 (-) CAAT S000028											CAATBOX1 826 (+) CAAT S000028											CACTFTPPCA1 site 1558 (+) YACT S000449											CAATBOX1 site 154 (-) CAAT S000028
CAATBOX1 site 1523 (+) CAAT S000028											CAATBOX1 site 1248 (-) CAAT S000028											CAATBOX1 874 (-) CAAT S000028											CACTFTPPCA1 site 1691 (+) YACT S000449											CAATBOX1 site 351 (-) CAAT S000028
CAATBOX1 site 1573 (+) CAAT S000028											CAATBOX1 site 1761 (-) CAAT S000028											CAATBOX1 941 (-) CAAT S000028											CACTFTPPCA1 site 1742 (+) YACT S000449											CAATBOX1 site 561 (-) CAAT S000028
CAATBOX1 site 1733 (+) CAAT S000028											CAATBOX1 site 1776 (-) CAAT S000028											CAATBOX1 991 (-) CAAT S000028											CACTFTPPCA1 site 1750 (+) YACT S000449											CAATBOX1 site 653 (-) CAAT S000028
CAATBOX1 site 224 (-) CAAT S000028											CACGTGMOTIF site 1271 (+) CACGTG S000042											CAATBOX1 1007 (+) CAAT S000028											CACTFTPPCA1 site 1927 (+) YACT S000449											CAATBOX1 site 742 (-) CAAT S000028
CAATBOX1 site 236 (-) CAAT S000028											CACGTGMOTIF site 1349 (+) CACGTG S000042											CAATBOX1 1518 (+) CAAT S000028											CACTFTPPCA1 site 111 (+) YACT S000449											CAATBOX1 site 837 (-) CAAT S000028
CAATBOX1 site 242 (-) CAAT S000028											CACGTGMOTIF site 1271 (-) CACGTG S000042											CAATBOX1 1622 (+) CAAT S000028											CACTFTPPCA1 site 159 (+) YACT S000449											CAATBOX1 site 1015 (-) CAAT S000028
CAATBOX1 site 285 (-) CAAT S000028											CACGTGMOTIF site 1349 (-) CACGTG S000042											CAATBOX1 1782 (+) CAAT S000028											CACTFTPPCA1 site 441 (+) YACT S000449											CAATBOX1 site 1223 (-) CAAT S000028
CAATBOX1 site 471 (-) CAAT S000028											CACTFTPPCA1 site 131 (+) YACT S000449											CAATBOX1 1794 (-) CAAT S000028											CACTFTPPCA1 site 599 (+) YACT S000449											CAATBOX1 site 1884 (-) CAAT S000028
CAATBOX1 site 493 (-) CAAT S000028											CACTFTPPCA1 site 135 (+) YACT S000449											CACTFTPPCA1 22 (+) YACT S000449											CACTFTPPCA1 site 1046 (+) YACT S000449											CACGTGMOTIF site 1676 (+) CACGTG S000042
CAATBOX1 site 507 (-) CAAT S000028											CACTFTPPCA1 site 188 (+) YACT S000449											CACTFTPPCA1 85 (-) YACT S000449											CACTFTPPCA1 site 1096 (+) YACT S000449											CACGTGMOTIF site 1676 (-) CACGTG S000042
CAATBOX1 site 547 (-) CAAT S000028											CACTFTPPCA1 site 198 (+) YACT S000449											CACTFTPPCA1 161 (+) YACT S000449											CACTFTPPCA1 site 1191 (+) YACT S000449											CACTFTPPCA1 site 140 (+) YACT S000449
CAATBOX1 site 556 (-) CAAT S000028											CACTFTPPCA1 site 242 (+) YACT S000449											CACTFTPPCA1 204 (-) YACT S000449											CACTFTPPCA1 site 1262 (+) YACT S000449											CACTFTPPCA1 site 474 (+) YACT S000449
CAATBOX1 site 653 (-) CAAT S000028											CACTFTPPCA1 site 257 (+) YACT S000449											CACTFTPPCA1 206 (+) YACT S000449											CACTFTPPCA1 site 1334 (+) YACT S000449											CACTFTPPCA1 site 537 (+) YACT S000449
CAATBOX1 site 902 (-) CAAT S000028											CACTFTPPCA1 site 815 (+) YACT S000449											CACTFTPPCA1 224 (+) YACT S000449											CACTFTPPCA1 site 1487 (+) YACT S000449											CACTFTPPCA1 site 853 (+) YACT S000449
CAATBOX1 site 992 (-) CAAT S000028											CACTFTPPCA1 site 1388 (+) YACT S000449											CACTFTPPCA1 298 (-) YACT S000449											CACTFTPPCA1 site 1950 (+) YACT S000449											CACTFTPPCA1 site 1453 (+) YACT S000449
CAATBOX1 site 998 (-) CAAT S000028											CACTFTPPCA1 site 1647 (+) YACT S000449											CACTFTPPCA1 317 (-) YACT S000449											CACTFTPPCA1 site 52 (-) YACT S000449											CACTFTPPCA1 site 1555 (+) YACT S000449
CAATBOX1 site 1040 (-) CAAT S000028											CACTFTPPCA1 site 1988 (+) YACT S000449											CACTFTPPCA1 387 (-) YACT S000449											CACTFTPPCA1 site 197 (-) YACT S000449											CACTFTPPCA1 site 1602 (+) YACT S000449
CAATBOX1 site 1193 (-) CAAT S000028											CACTFTPPCA1 site 36 (+) YACT S000449											CACTFTPPCA1 651 (-) YACT S000449											CACTFTPPCA1 site 216 (-) YACT S000449											CACTFTPPCA1 site 813 (+) YACT S000449
CAATBOX1 site 1224 (-) CAAT S000028											CACTFTPPCA1 site 329 (+) YACT S000449											CACTFTPPCA1 773 (+) YACT S000449											CACTFTPPCA1 site 251 (-) YACT S000449											CACTFTPPCA1 site 1078 (+) YACT S000449
CAATBOX1 site 1244 (-) CAAT S000028											CACTFTPPCA1 site 571 (+) YACT S000449											CACTFTPPCA1 778 (-) YACT S000449											CACTFTPPCA1 site 310 (-) YACT S000449											CACTFTPPCA1 site 1093 (+) YACT S000449
CAATBOX1 site 1278 (-) CAAT S000028											CACTFTPPCA1 site 995 (+) YACT S000449											CACTFTPPCA1 805 (+) YACT S000449											CACTFTPPCA1 site 703 (-) YACT S000449											CACTFTPPCA1 site 1312 (+) YACT S000449
CAATBOX1 site 1388 (-) CAAT S000028											CACTFTPPCA1 site 1072 (+) YACT S000449											CACTFTPPCA1 954 (+) YACT S000449											CACTFTPPCA1 site 837 (-) YACT S000449											CACTFTPPCA1 site 1379 (+) YACT S000449
CAATBOX1 site 1494 (-) CAAT S000028											CACTFTPPCA1 site 1563 (+) YACT S000449											CACTFTPPCA1 979 (+) YACT S000449											CACTFTPPCA1 site 850 (-) YACT S000449											CACTFTPPCA1 site 1610 (+) YACT S000449
CAATBOX1 site 1747 (-) CAAT S000028											CACTFTPPCA1 site 1722 (+) YACT S000449											CACTFTPPCA1 995 (-) YACT S000449											CACTFTPPCA1 site 970 (-) YACT S000449											CACTFTPPCA1 site 33 (-) YACT S000449
CACTFTPPCA1 site 269 (+) YACT S000449											CACTFTPPCA1 site 1725 (+) YACT S000449											CACTFTPPCA1 1037 (-) YACT S000449											CACTFTPPCA1 site 1343 (-) YACT S000449											CACTFTPPCA1 site 173 (-) YACT S000449
CACTFTPPCA1 site 1409 (+) YACT S000449											CACTFTPPCA1 site 120 (-) YACT S000449											CACTFTPPCA1 1108 (+) YACT S000449											CACTFTPPCA1 site 1460 (-) YACT S000449											CACTFTPPCA1 site 215 (-) YACT S000449
CACTFTPPCA1 site 845 (+) YACT S000449											CACTFTPPCA1 site 368 (-) YACT S000449											CACTFTPPCA1 1228 (-) YACT S000449											CACTFTPPCA1 site 1464 (-) YACT S000449											CACTFTPPCA1 site 249 (-) YACT S000449
CACTFTPPCA1 site 921 (+) YACT S000449											CACTFTPPCA1 site 377 (-) YACT S000449											CACTFTPPCA1 1327 (+) YACT S000449											CACTFTPPCA1 site 1975 (-) YACT S000449											CACTFTPPCA1 site 410 (-) YACT S000449
CACTFTPPCA1 site 891 (-) YACT S000449											CACTFTPPCA1 site 390 (-) YACT S000449											CACTFTPPCA1 1354 (+) YACT S000449											CANBNNAPA site 175 (+) CNAACAC S000148											CACTFTPPCA1 site 415 (-) YACT S000449
CACTFTPPCA1 site 1047 (-) YACT S000449											CACTFTPPCA1 site 567 (-) YACT S000449											CACTFTPPCA1 1609 (-) YACT S000449											CAREOSREP1 site 1685 (+) CAACTC S000421											CACTFTPPCA1 site 553 (-) YACT S000449
CACTFTPPCA1 site 1050 (-) YACT S000449											CACTFTPPCA1 site 746 (-) YACT S000449											CACTFTPPCA1 1695 (+) YACT S000449											CATATGGMSAUR site 349 (+) CATATG S000370											CACTFTPPCA1 site 622 (-) YACT S000449
CACTFTPPCA1 site 1157 (-) YACT S000449											CACTFTPPCA1 site 1094 (-) YACT S000449											CACTFTPPCA1 1706 (+) YACT S000449											CATATGGMSAUR site 1898 (+) CATATG S000370											CACTFTPPCA1 site 704 (-) YACT S000449
CACTFTPPCA1 site 1422 (-) YACT S000449											CACTFTPPCA1 site 1236 (-) YACT S000449											CACTFTPPCA1 1825 (-) YACT S000449											CATATGGMSAUR site 349 (-) CATATG S000370											CACTFTPPCA1 site 749 (-) YACT S000449
CACTFTPPCA1 site 1943 (-) YACT S000449											CACTFTPPCA1 site 1583 (-) YACT S000449											CACTFTPPCA1 1831 (+) YACT S000449											CATATGGMSAUR site 1898 (-) CATATG S000370											CACTFTPPCA1 site 806 (-) YACT S000449
CAREOSREP1 site 1641 (+) CAACTC S000421											CACTFTPPCA1 site 1658 (-) YACT S000449											CACTFTPPCA1 1958 (+) YACT S000449											CBFHV site 1768 (-) RYCGAC S000497											CACTFTPPCA1 site 957 (-) YACT S000449
CAREOSREP1 site 21 (-) CAACTC S000421											CACTFTPPCA1 site 1992 (-) YACT S000449											CANBNNAPA 1980 (-) CNAACAC S000148											CCA1ATLHCB1 site 1377 (-) AAMAATCT S000149											CACTFTPPCA1 site 1011 (-) YACT S000449
CARGCW8GAT site 1306 (+) CWWWWWWWWG S000431											CANBNNAPA site 811 (+) CNAACAC S000148											CAREOSREP1 440 (-) CAACTC S000421											CCAATBOX1 site 89 (-) CCAAT S000030											CACTFTPPCA1 site 1658 (-) YACT S000449
CARGCW8GAT site 1306 (-) CWWWWWWWWG S000431											CANBNNAPA site 1674 (-) CNAACAC S000148											CARGCW8GAT 407 (-) CWWWWWWWWG S000431											CCAATBOX1 site 979 (-) CCAAT S000030											CACTFTPPCA1 site 1971 (-) YACT S000449
CATATGGMSAUR site 1890 (+) CATATG S000370											CARGCW8GAT site 166 (+) CWWWWWWWWG S000431											CARGCW8GAT 407 (+) CWWWWWWWWG S000431											CCAATBOX1 site 1919 (-) CCAAT S000030											CANBNNAPA site 1746 (+) CNAACAC S000148
CATATGGMSAUR site 1890 (-) CATATG S000370											CARGCW8GAT site 166 (-) CWWWWWWWWG S000431											CARGCW8GAT 708 (-) CWWWWWWWWG S000431											CGACGOSAMY3 site 752 (+) CGACG S000205											CAREOSREP1 site 456 (-) CAACTC S000421
CBFHV site 518 (-) RYCGAC S000497											CATATGGMSAUR site 439 (+) CATATG S000370											CARGCW8GAT 708 (+) CWWWWWWWWG S000431											CGACGOSAMY3 site 907 (+) CGACG S000205											CARGCW8GAT site 915 (+) CWWWWWWWWG S000431
CBFHV site 984 (-) RYCGAC S000497											CATATGGMSAUR site 439 (-) CATATG S000370											CARGCW8GAT 1390 (-) CWWWWWWWWG S000431											CGACGOSAMY3 site 1727 (+) CGACG S000205											CARGCW8GAT site 991 (+) CWWWWWWWWG S000431
CBFHV site 1476 (-) RYCGAC S000497											CBFHV site 1209 (+) RYCGAC S000497											CARGCW8GAT 1390 (+) CWWWWWWWWG S000431											CGACGOSAMY3 site 1730 (+) CGACG S000205											CARGCW8GAT site 1950 (+) CWWWWWWWWG S000431
CBFHV site 1697 (-) RYCGAC S000497											CBFHV site 1616 (-) RYCGAC S000497											CBFHV 1722 (+) RYCGAC S000497											CGACGOSAMY3 site 271 (-) CGACG S000205											CARGCW8GAT site 915 (-) CWWWWWWWWG S000431
CCA1ATLHCB1 site 1550 (-) AAMAATCT S000149											CCAATBOX1 site 114 (+) CCAAT S000030											CCAATBOX1 17 (-) CCAAT S000030											CGACGOSAMY3 site 1454 (-) CGACG S000205											CARGCW8GAT site 991 (-) CWWWWWWWWG S000431
CCAATBOX1 site 1522 (+) CCAAT S000030											CCAATBOX1 site 562 (+) CCAAT S000030											CCAATBOX1 66 (-) CCAAT S000030											CGCGBOXAT site 1577 (+) VCGCGB S000501											CARGCW8GAT site 1950 (-) CWWWWWWWWG S000431
CCAATBOX1 site 547 (-) CCAAT S000030											CCAATBOX1 site 1068 (+) CCAAT S000030											CCAATBOX1 179 (+) CCAAT S000030											CGCGBOXAT site 1759 (+) VCGCGB S000501											CATATGGMSAUR site 1889 (+) CATATG S000370
CCAATBOX1 site 556 (-) CCAAT S000030											CCAATBOX1 site 1078 (+) CCAAT S000030											CCAATBOX1 505 (+) CCAAT S000030											CGCGBOXAT site 1863 (+) VCGCGB S000501											CATATGGMSAUR site 1889 (-) CATATG S000370
CCAATBOX1 site 1747 (-) CCAAT S000030											CCAATBOX1 site 1776 (-) CCAAT S000030											CCAATBOX1 1781 (+) CCAAT S000030											CGCGBOXAT site 1590 (+) VCGCGB S000501											CBFHV site 379 (+) RYCGAC S000497
CEREGLUBOX2PSLEGA site 1204 (+) TGAAAACT S000033											CGACGOSAMY3 site 821 (+) CGACG S000205											CCAATBOX1 1794 (-) CCAAT S000030											CGCGBOXAT site 1636 (+) VCGCGB S000501											CBFHV site 230 (+) RYCGAC S000497
CGACGOSAMY3 site 308 (+) CGACG S000205											CGACGOSAMY3 site 1049 (+) CGACG S000205											CGACGOSAMY3 1687 (+) CGACG S000205											CGCGBOXAT site 1781 (+) VCGCGB S000501											CBFHV site 257 (+) RYCGAC S000497
CGACGOSAMY3 site 402 (+) CGACG S000205											CGACGOSAMY3 site 718 (-) CGACG S000205											CGACGOSAMY3 1853 (-) CGACG S000205											CGCGBOXAT site 1577 (-) VCGCGB S000501											CBFHV site 181 (-) RYCGAC S000497
CGACGOSAMY3 site 311 (-) CGACG S000205											CGACGOSAMY3 site 974 (-) CGACG S000205											CGCGBOXAT 1431 (-) VCGCGB S000501											CGCGBOXAT site 1759 (-) VCGCGB S000501											CBFHV site 230 (-) RYCGAC S000497
CGACGOSAMY3 site 329 (-) CGACG S000205											CGCGBOXAT site 1010 (+) VCGCGB S000501											CGCGBOXAT 1431 (+) VCGCGB S000501											CGCGBOXAT site 1863 (-) VCGCGB S000501											CBFHV site 257 (-) RYCGAC S000497
CGACGOSAMY3 site 517 (-) CGACG S000205											CGCGBOXAT site 1099 (+) VCGCGB S000501											CMSRE1IBSPOA 809 (-) TGGACGG S000511											CGCGBOXAT site 1590 (-) VCGCGB S000501											CBFHV site 1686 (-) RYCGAC S000497
CGCGBOXAT site 931 (+) VCGCGB S000501											CGCGBOXAT site 1157 (+) VCGCGB S000501											CPBCSPOR 936 (-) TATTAG S000491											CGCGBOXAT site 1636 (-) VCGCGB S000501											CCAATBOX1 site 120 (-) CCAAT S000030
CGCGBOXAT site 931 (-) VCGCGB S000501											CGCGBOXAT site 1362 (+) VCGCGB S000501											CURECORECR 86 (-) GTAC S000493											CGCGBOXAT site 1781 (-) VCGCGB S000501											CCAATBOX1 site 561 (-) CCAAT S000030
CIACADIANLELHC site 435 (+) CAANNNNATC S000252											CGCGBOXAT site 1159 (+) VCGCGB S000501											CURECORECR 86 (+) GTAC S000493											CIACADIANLELHC site 1524 (+) CAANNNNATC S000252											CCAATBOX1 site 1015 (-) CCAAT S000030
CIACADIANLELHC site 1815 (+) CAANNNNATC S000252											CGCGBOXAT site 1467 (+) VCGCGB S000501											CURECORECR 205 (-) GTAC S000493											CIACADIANLELHC site 1378 (-) CAANNNNATC S000252											CCAATBOX1 site 1884 (-) CCAAT S000030
CIACADIANLELHC site 896 (-) CAANNNNATC S000252											CGCGBOXAT site 1010 (-) VCGCGB S000501											CURECORECR 205 (+) GTAC S000493											CURECORECR site 1190 (+) GTAC S000493											CGACGOSAMY3 site 1642 (+) CGACG S000205
CIACADIANLELHC site 1746 (-) CAANNNNATC S000252											CGCGBOXAT site 1099 (-) VCGCGB S000501											CURECORECR 318 (-) GTAC S000493											CURECORECR site 1190 (-) GTAC S000493											CGCGBOXAT site 1478 (+) VCGCGB S000501
CURECORECR site 219 (+) GTAC S000493											CGCGBOXAT site 1157 (-) VCGCGB S000501											CURECORECR 318 (+) GTAC S000493											DOFCOREZM site 249 (+) AAAG S000265											CGCGBOXAT site 1849 (+) VCGCGB S000501
CURECORECR site 1631 (+) GTAC S000493											CGCGBOXAT site 1362 (-) VCGCGB S000501											CURECORECR 996 (-) GTAC S000493											DOFCOREZM site 344 (+) AAAG S000265											CGCGBOXAT site 1540 (+) VCGCGB S000501
CURECORECR site 219 (-) GTAC S000493											CGCGBOXAT site 1159 (-) VCGCGB S000501											CURECORECR 996 (+) GTAC S000493											DOFCOREZM site 392 (+) AAAG S000265											CGCGBOXAT site 1478 (-) VCGCGB S000501
CURECORECR site 1631 (-) GTAC S000493											CGCGBOXAT site 1467 (-) VCGCGB S000501											CURECORECR 1177 (-) GTAC S000493											DOFCOREZM site 532 (+) AAAG S000265											CGCGBOXAT site 1849 (-) VCGCGB S000501
DOFCOREZM site 39 (+) AAAG S000265											CIACADIANLELHC site 754 (+) CAANNNNATC S000252											CURECORECR 1177 (+) GTAC S000493											DOFCOREZM site 563 (+) AAAG S000265											CGCGBOXAT site 1540 (-) VCGCGB S000501
DOFCOREZM site 64 (+) AAAG S000265											CIACADIANLELHC site 1888 (+) CAANNNNATC S000252											CURECORECR 1457 (-) GTAC S000493											DOFCOREZM site 584 (+) AAAG S000265											CMSRE1IBSPOA site 1977 (+) TGGACGG S000511
DOFCOREZM site 145 (+) AAAG S000265											CPBCSPOR site 137 (-) TATTAG S000491											CURECORECR 1457 (+) GTAC S000493											DOFCOREZM site 1525 (+) AAAG S000265											CRTDREHVCBF2 site 230 (+) GTCGAC S000411
DOFCOREZM site 386 (+) AAAG S000265											CPBCSPOR site 491 (-) TATTAG S000491											DOFCOREZM 27 (-) AAAG S000265											DOFCOREZM site 1607 (+) AAAG S000265											CRTDREHVCBF2 site 257 (+) GTCGAC S000411
DOFCOREZM site 485 (+) AAAG S000265											CPBCSPOR site 602 (-) TATTAG S000491											DOFCOREZM 153 (-) AAAG S000265											DOFCOREZM site 113 (-) AAAG S000265											CRTDREHVCBF2 site 230 (-) GTCGAC S000411
DOFCOREZM site 562 (+) AAAG S000265											CURECORECR site 35 (+) GTAC S000493											DOFCOREZM 200 (-) AAAG S000265											DOFCOREZM site 626 (-) AAAG S000265											CRTDREHVCBF2 site 257 (-) GTCGAC S000411
DOFCOREZM site 641 (+) AAAG S000265											CURECORECR site 195 (+) GTAC S000493											DOFCOREZM 286 (+) AAAG S000265											DOFCOREZM site 1098 (-) AAAG S000265											CURECORECR site 216 (+) GTAC S000493
DOFCOREZM site 660 (+) AAAG S000265											CURECORECR site 369 (+) GTAC S000493											DOFCOREZM 355 (-) AAAG S000265											DOFCOREZM site 1245 (-) AAAG S000265											CURECORECR site 623 (+) GTAC S000493
DOFCOREZM site 765 (+) AAAG S000265											CURECORECR site 570 (+) GTAC S000493											DOFCOREZM 360 (-) AAAG S000265											DOFCOREZM site 1359 (-) AAAG S000265											CURECORECR site 1226 (+) GTAC S000493
DOFCOREZM site 770 (+) AAAG S000265											CURECORECR site 807 (+) GTAC S000493											DOFCOREZM 571 (-) AAAG S000265											DOFCOREZM site 1872 (-) AAAG S000265											CURECORECR site 216 (-) GTAC S000493
DOFCOREZM site 794 (+) AAAG S000265											CURECORECR site 1046 (+) GTAC S000493											DOFCOREZM 585 (-) AAAG S000265											DOFCOREZM site 1957 (-) AAAG S000265											CURECORECR site 623 (-) GTAC S000493
DOFCOREZM site 823 (+) AAAG S000265											CURECORECR site 1721 (+) GTAC S000493											DOFCOREZM 615 (-) AAAG S000265											DPBFCOREDCDC3 site 214 (-) ACACNNG S000292											CURECORECR site 1226 (-) GTAC S000493
DOFCOREZM site 889 (+) AAAG S000265											CURECORECR site 35 (-) GTAC S000493											DOFCOREZM 686 (+) AAAG S000265											DRECRTCOREAT site 1768 (-) RCCGAC S000418											DOFCOREZM site 58 (+) AAAG S000265
DOFCOREZM site 912 (+) AAAG S000265											CURECORECR site 195 (-) GTAC S000493											DOFCOREZM 719 (+) AAAG S000265											E2FCONSENSUS site 950 (-) WTTSSCSS S000476											DOFCOREZM site 203 (+) AAAG S000265
DOFCOREZM site 950 (+) AAAG S000265											CURECORECR site 369 (-) GTAC S000493											DOFCOREZM 818 (+) AAAG S000265											E2FCONSENSUS site 1980 (-) WTTSSCSS S000476											DOFCOREZM site 302 (+) AAAG S000265
DOFCOREZM site 1260 (+) AAAG S000265											CURECORECR site 570 (-) GTAC S000493											DOFCOREZM 866 (+) AAAG S000265											EBOXBNNAPA site 262 (+) CANNTG S000144											DOFCOREZM site 503 (+) AAAG S000265
DOFCOREZM site 1627 (+) AAAG S000265											CURECORECR site 807 (-) GTAC S000493											DOFCOREZM 910 (-) AAAG S000265											EBOXBNNAPA site 349 (+) CANNTG S000144											DOFCOREZM site 702 (+) AAAG S000265
DOFCOREZM site 1876 (+) AAAG S000265											CURECORECR site 1046 (-) GTAC S000493											DOFCOREZM 948 (+) AAAG S000265											EBOXBNNAPA site 482 (+) CANNTG S000144											DOFCOREZM site 788 (+) AAAG S000265
DOFCOREZM site 1960 (+) AAAG S000265											CURECORECR site 1721 (-) GTAC S000493											DOFCOREZM 1210 (+) AAAG S000265											EBOXBNNAPA site 1898 (+) CANNTG S000144											DOFCOREZM site 897 (+) AAAG S000265
DOFCOREZM site 157 (-) AAAG S000265											DOFCOREZM site 146 (+) AAAG S000265											DOFCOREZM 1226 (+) AAAG S000265											EBOXBNNAPA site 262 (-) CANNTG S000144											DOFCOREZM site 1102 (+) AAAG S000265
DOFCOREZM site 163 (-) AAAG S000265											DOFCOREZM site 222 (+) AAAG S000265											DOFCOREZM 1304 (+) AAAG S000265											EBOXBNNAPA site 349 (-) CANNTG S000144											DOFCOREZM site 1341 (+) AAAG S000265
DOFCOREZM site 398 (-) AAAG S000265											DOFCOREZM site 286 (+) AAAG S000265											DOFCOREZM 1320 (+) AAAG S000265											EBOXBNNAPA site 482 (-) CANNTG S000144											DOFCOREZM site 1897 (+) AAAG S000265
DOFCOREZM site 741 (-) AAAG S000265											DOFCOREZM site 40 (-) AAAG S000265											DOFCOREZM 1335 (-) AAAG S000265											EBOXBNNAPA site 1898 (-) CANNTG S000144											DOFCOREZM site 18 (-) AAAG S000265
DOFCOREZM site 756 (-) AAAG S000265											DOFCOREZM site 609 (-) AAAG S000265											DOFCOREZM 1786 (-) AAAG S000265											EECCRCAH1 site 1483 (+) GANTTNC S000494											DOFCOREZM site 53 (-) AAAG S000265
DOFCOREZM site 830 (-) AAAG S000265											DOFCOREZM site 878 (-) AAAG S000265											DOFCOREZM 1814 (-) AAAG S000265											EECCRCAH1 site 720 (-) GANTTNC S000494											DOFCOREZM site 241 (-) AAAG S000265
DOFCOREZM site 1061 (-) AAAG S000265											DOFCOREZM site 901 (-) AAAG S000265											DOFCOREZM 1948 (-) AAAG S000265											EECCRCAH1 site 1198 (-) GANTTNC S000494											DOFCOREZM site 307 (-) AAAG S000265
DOFCOREZM site 1439 (-) AAAG S000265											DOFCOREZM site 1687 (-) AAAG S000265											EBOXBNNAPA 56 (-) CANNTG S000144											ELRECOREPCRP1 site 337 (-) TTGACC S000142											DOFCOREZM site 462 (-) AAAG S000265
DOFCOREZM site 1546 (-) AAAG S000265											DOFCOREZM site 1939 (-) AAAG S000265											EBOXBNNAPA 56 (+) CANNTG S000144											ERELEE4 site 1030 (+) AWTTCAAA S000037											DOFCOREZM site 689 (-) AAAG S000265
DOFCOREZM site 1650 (-) AAAG S000265											DOFCOREZM site 1952 (-) AAAG S000265											EBOXBNNAPA 310 (-) CANNTG S000144											EVENINGAT site 1839 (+) AAAATATCT S000385											DOFCOREZM site 855 (-) AAAG S000265
DOFCOREZM site 1655 (-) AAAG S000265											DPBFCOREDCDC3 site 197 (+) ACACNNG S000292											EBOXBNNAPA 310 (+) CANNTG S000144											GATABOX site 784 (+) GATA S000039											DOFCOREZM site 966 (-) AAAG S000265
DOFCOREZM site 1659 (-) AAAG S000265											DPBFCOREDCDC3 site 697 (+) ACACNNG S000292											EBOXBNNAPA 1181 (-) CANNTG S000144											GATABOX site 934 (+) GATA S000039											DOFCOREZM site 1087 (-) AAAG S000265
DOFCOREZM site 1693 (-) AAAG S000265											DPBFCOREDCDC3 site 1270 (+) ACACNNG S000292											EBOXBNNAPA 1181 (+) CANNTG S000144											GATABOX site 1058 (+) GATA S000039											DOFCOREZM site 1357 (-) AAAG S000265
DOFCOREZM site 1767 (-) AAAG S000265											DPBFCOREDCDC3 site 1714 (-) ACACNNG S000292											EBOXBNNAPA 1239 (-) CANNTG S000144											GATABOX site 1206 (+) GATA S000039											DOFCOREZM site 1363 (-) AAAG S000265
DOFCOREZM site 1827 (-) AAAG S000265											DPBFCOREDCDC3 site 1990 (-) ACACNNG S000292											EBOXBNNAPA 1239 (+) CANNTG S000144											GATABOX site 1210 (+) GATA S000039											DOFCOREZM site 1626 (-) AAAG S000265
DOFCOREZM site 1847 (-) AAAG S000265											DRE2COREZMRAB17 site 1209 (+) ACCGAC S000402											EBOXBNNAPA 1280 (-) CANNTG S000144											GATABOX site 1269 (+) GATA S000039											DOFCOREZM site 1722 (-) AAAG S000265
DOFCOREZM site 1918 (-) AAAG S000265											DRECRTCOREAT site 1209 (+) RCCGAC S000418											EBOXBNNAPA 1280 (+) CANNTG S000144											GATABOX site 1276 (+) GATA S000039											DOFCOREZM site 1797 (-) AAAG S000265
DOFCOREZM site 1971 (-) AAAG S000265											E2FCONSENSUS site 124 (+) WTTSSCSS S000476											EBOXBNNAPA 1426 (-) CANNTG S000144											GATABOX site 1387 (+) GATA S000039											DOFCOREZM site 1812 (-) AAAG S000265
DPBFCOREDCDC3 site 1095 (+) ACACNNG S000292											E2FCONSENSUS site 1135 (-) WTTSSCSS S000476											EBOXBNNAPA 1426 (+) CANNTG S000144											GATABOX site 1886 (+) GATA S000039											DOFCOREZM site 1950 (-) AAAG S000265
DPBFCOREDCDC3 site 1323 (-) ACACNNG S000292											EBOXBNNAPA site 58 (+) CANNTG S000144											EBOXBNNAPA 1465 (-) CANNTG S000144											GATABOX site 182 (-) GATA S000039											DPBFCOREDCDC3 site 210 (+) ACACNNG S000292
DRE2COREZMRAB17 site 984 (-) ACCGAC S000402											EBOXBNNAPA site 198 (+) CANNTG S000144											EBOXBNNAPA 1465 (+) CANNTG S000144											GATABOX site 282 (-) GATA S000039											DRECRTCOREAT site 181 (-) RCCGAC S000418
DRE2COREZMRAB17 site 1476 (-) ACCGAC S000402											EBOXBNNAPA site 257 (+) CANNTG S000144											EECCRCAH1 349 (+) GANTTNC S000494											GATABOX site 295 (-) GATA S000039											DRECRTCOREAT site 1686 (-) RCCGAC S000418
DRECRTCOREAT site 984 (-) RCCGAC S000418											EBOXBNNAPA site 439 (+) CANNTG S000144											EECCRCAH1 685 (-) GANTTNC S000494											GATABOX site 541 (-) GATA S000039											EBOXBNNAPA site 31 (+) CANNTG S000144
DRECRTCOREAT site 1476 (-) RCCGAC S000418											EBOXBNNAPA site 622 (+) CANNTG S000144											EECCRCAH1 1013 (-) GANTTNC S000494											GATABOX site 623 (-) GATA S000039											EBOXBNNAPA site 140 (+) CANNTG S000144
EBOXBNNAPA site 1276 (+) CANNTG S000144											EBOXBNNAPA site 642 (+) CANNTG S000144											EECCRCAH1 1125 (-) GANTTNC S000494											GATABOX site 638 (-) GATA S000039											EBOXBNNAPA site 1555 (+) CANNTG S000144
EBOXBNNAPA site 1323 (+) CANNTG S000144											EBOXBNNAPA site 698 (+) CANNTG S000144											EECCRCAH1 1229 (-) GANTTNC S000494											GATABOX site 885 (-) GATA S000039											EBOXBNNAPA site 1676 (+) CANNTG S000144
EBOXBNNAPA site 1594 (+) CANNTG S000144											EBOXBNNAPA site 760 (+) CANNTG S000144											EECCRCAH1 1261 (+) GANTTNC S000494											GATABOX site 1843 (-) GATA S000039											EBOXBNNAPA site 1889 (+) CANNTG S000144
EBOXBNNAPA site 1890 (+) CANNTG S000144											EBOXBNNAPA site 891 (+) CANNTG S000144											EECCRCAH1 1449 (+) GANTTNC S000494											GCCCORE site 1754 (+) GCCGCC S000430											EBOXBNNAPA site 31 (-) CANNTG S000144
EBOXBNNAPA site 1983 (+) CANNTG S000144											EBOXBNNAPA site 1271 (+) CANNTG S000144											ELRECOREPCRP1 1363 (+) TTGACC S000142											GCCCORE site 680 (-) GCCGCC S000430											EBOXBNNAPA site 140 (-) CANNTG S000144
EBOXBNNAPA site 1276 (-) CANNTG S000144											EBOXBNNAPA site 1349 (+) CANNTG S000144											ERELEE4 911 (-) AWTTCAAA S000037											GT1CONSENSUS site 566 (+) GRWAAW S000198											EBOXBNNAPA site 1555 (-) CANNTG S000144
EBOXBNNAPA site 1323 (-) CANNTG S000144											EBOXBNNAPA site 1525 (+) CANNTG S000144											ERELEE4 1127 (+) AWTTCAAA S000037											GT1CONSENSUS site 916 (+) GRWAAW S000198											EBOXBNNAPA site 1676 (-) CANNTG S000144
EBOXBNNAPA site 1594 (-) CANNTG S000144											EBOXBNNAPA site 1600 (+) CANNTG S000144											GATABOX 42 (-) GATA S000039											GT1CONSENSUS site 1161 (+) GRWAAW S000198											EBOXBNNAPA site 1889 (-) CANNTG S000144
EBOXBNNAPA site 1890 (-) CANNTG S000144											EBOXBNNAPA site 1714 (+) CANNTG S000144											GATABOX 267 (+) GATA S000039											GT1CONSENSUS site 1174 (+) GRWAAW S000198											EECCRCAH1 site 456 (+) GANTTNC S000494
EBOXBNNAPA site 1983 (-) CANNTG S000144											EBOXBNNAPA site 1844 (+) CANNTG S000144											GATABOX 326 (+) GATA S000039											GT1CONSENSUS site 1197 (+) GRWAAW S000198											EECCRCAH1 site 809 (+) GANTTNC S000494
EECCRCAH1 site 69 (+) GANTTNC S000494											EBOXBNNAPA site 58 (-) CANNTG S000144											GATABOX 332 (-) GATA S000039											GT1CONSENSUS site 1431 (+) GRWAAW S000198											EECCRCAH1 site 1375 (+) GANTTNC S000494
EECCRCAH1 site 1761 (+) GANTTNC S000494											EBOXBNNAPA site 198 (-) CANNTG S000144											GATABOX 389 (-) GATA S000039											GT1CONSENSUS site 1038 (-) GRWAAW S000198											EECCRCAH1 site 253 (-) GANTTNC S000494
EECCRCAH1 site 1897 (+) GANTTNC S000494											EBOXBNNAPA site 257 (-) CANNTG S000144											GATABOX 463 (-) GATA S000039											GT1CONSENSUS site 1365 (-) GRWAAW S000198											GAREAT site 1128 (-) TAACAAR S000439
EECCRCAH1 site 125 (-) GANTTNC S000494											EBOXBNNAPA site 439 (-) CANNTG S000144											GATABOX 544 (-) GATA S000039											GT1CONSENSUS site 280 (-) GRWAAW S000198											GATABOX site 661 (+) GATA S000039
EECCRCAH1 site 1640 (-) GANTTNC S000494											EBOXBNNAPA site 622 (-) CANNTG S000144											GATABOX 927 (+) GATA S000039											GT1CONSENSUS site 477 (-) GRWAAW S000198											GATABOX site 1008 (+) GATA S000039
ELRECOREPCRP1 site 1753 (+) TTGACC S000142											EBOXBNNAPA site 642 (-) CANNTG S000144											GATABOX 1071 (-) GATA S000039											GT1CONSENSUS site 1099 (-) GRWAAW S000198											GATABOX site 1037 (+) GATA S000039
GAREAT site 884 (+) TAACAAR S000439											EBOXBNNAPA site 698 (-) CANNTG S000144											GATABOX 1678 (-) GATA S000039											GT1CONSENSUS site 1366 (-) GRWAAW S000198											GATABOX site 1076 (+) GATA S000039
GAREAT site 1904 (-) TAACAAR S000439											EBOXBNNAPA site 760 (-) CANNTG S000144											GATABOX 1876 (+) GATA S000039											GT1GMSCAM4 site 566 (+) GAAAAA S000453											GATABOX site 1174 (+) GATA S000039
GATABOX site 45 (+) GATA S000039											EBOXBNNAPA site 891 (-) CANNTG S000144											GATABOX 1905 (+) GATA S000039											GT1GMSCAM4 site 916 (+) GAAAAA S000453											GATABOX site 1207 (+) GATA S000039
GATABOX site 797 (+) GATA S000039											EBOXBNNAPA site 1271 (-) CANNTG S000144											GCCCORE 1716 (+) GCCGCC S000430											GT1GMSCAM4 site 1431 (+) GAAAAA S000453											GATABOX site 1250 (+) GATA S000039
GATABOX site 837 (+) GATA S000039											EBOXBNNAPA site 1349 (-) CANNTG S000144											GCN4OSGLUB1 444 (-) TGAGTCA S000277											GTGANTG10 site 252 (+) GTGA S000378											GATABOX site 818 (-) GATA S000039
GATABOX site 1021 (+) GATA S000039											EBOXBNNAPA site 1525 (-) CANNTG S000144											GT1CONSENSUS 186 (+) GRWAAW S000198											GTGANTG10 site 398 (+) GTGA S000378											GATABOX site 1135 (-) GATA S000039
GATABOX site 1200 (+) GATA S000039											EBOXBNNAPA site 1600 (-) CANNTG S000144											GT1CONSENSUS 461 (-) GRWAAW S000198											GTGANTG10 site 485 (+) GTGA S000378											GATABOX site 1234 (-) GATA S000039
GATABOX site 1461 (+) GATA S000039											EBOXBNNAPA site 1714 (-) CANNTG S000144											GT1CONSENSUS 542 (-) GRWAAW S000198											GTGANTG10 site 1423 (+) GTGA S000378											GATABOX site 1293 (-) GATA S000039
GATABOX site 1739 (+) GATA S000039											EBOXBNNAPA site 1844 (-) CANNTG S000144											GT1CONSENSUS 572 (-) GRWAAW S000198											GTGANTG10 site 1461 (+) GTGA S000378											GATABOX site 1702 (-) GATA S000039
GATABOX site 1787 (+) GATA S000039											EECCRCAH1 site 1619 (+) GANTTNC S000494											GT1CONSENSUS 738 (+) GRWAAW S000198											GTGANTG10 site 1467 (+) GTGA S000378											GATABOX site 1772 (-) GATA S000039
GATABOX site 1865 (+) GATA S000039											EECCRCAH1 site 1759 (+) GANTTNC S000494											GT1CONSENSUS 927 (+) GRWAAW S000198											GTGANTG10 site 1737 (+) GTGA S000378											GATABOX site 1864 (-) GATA S000039
GATABOX site 1935 (+) GATA S000039											EECCRCAH1 site 3 (-) GANTTNC S000494											GT1CONSENSUS 1000 (+) GRWAAW S000198											GTGANTG10 site 1021 (-) GTGA S000378											GCN4OSGLUB1 site 96 (-) TGAGTCA S000277
GATABOX site 1964 (+) GATA S000039											EECCRCAH1 site 922 (-) GANTTNC S000494											GT1CONSENSUS 1262 (-) GRWAAW S000198											GTGANTG10 site 1741 (-) GTGA S000378											GT1CONSENSUS site 197 (+) GRWAAW S000198
GATABOX site 47 (-) GATA S000039											EECCRCAH1 site 1119 (-) GANTTNC S000494											GT1CONSENSUS 1347 (-) GRWAAW S000198											GTGANTG10 site 1749 (-) GTGA S000378											GT1CONSENSUS site 568 (+) GRWAAW S000198
GT1CONSENSUS site 36 (+) GRWAAW S000198											GADOWNAT site 1269 (-) ACGTGTC S000438											GT1CONSENSUS 1435 (+) GRWAAW S000198											HEXAMERATH4 site 1730 (-) CCGTCG S000146											GT1CONSENSUS site 675 (+) GRWAAW S000198
GT1CONSENSUS site 60 (+) GRWAAW S000198											GATABOX site 282 (+) GATA S000039											GT1CONSENSUS 1815 (-) GRWAAW S000198											IBOXCORE site 281 (-) GATAA S000199											GT1CONSENSUS site 699 (+) GRWAAW S000198
GT1CONSENSUS site 206 (+) GRWAAW S000198											GATABOX site 796 (+) GATA S000039											GT1GMSCAM4 738 (+) GAAAAA S000453											INRNTPSADB site 761 (-) YTCANTYY S000395											GT1CONSENSUS site 960 (+) GRWAAW S000198
GT1CONSENSUS site 496 (+) GRWAAW S000198											GATABOX site 834 (+) GATA S000039											GT1GMSCAM4 1347 (-) GAAAAA S000453											INRNTPSADB site 918 (-) YTCANTYY S000395											GT1CONSENSUS site 1174 (+) GRWAAW S000198
GT1CONSENSUS site 543 (+) GRWAAW S000198											GATABOX site 948 (+) GATA S000039											GTGANTG10 104 (+) GTGA S000378											IRO2OS site 481 (-) CACGTGG S000505											GT1CONSENSUS site 1207 (+) GRWAAW S000198
GT1CONSENSUS site 559 (+) GRWAAW S000198											GATABOX site 1026 (+) GATA S000039											GTGANTG10 157 (-) GTGA S000378											LECPLEACS2 site 1153 (-) TAAAATAT S000465											GT1CONSENSUS site 1250 (+) GRWAAW S000198
GT1CONSENSUS site 681 (+) GRWAAW S000198											GATABOX site 1853 (+) GATA S000039											GTGANTG10 850 (-) GTGA S000378											LTRECOREATCOR15 site 272 (-) CCGAC S000153											GT1CONSENSUS site 1894 (+) GRWAAW S000198
GT1CONSENSUS site 863 (+) GRWAAW S000198											GATABOX site 1906 (+) GATA S000039											GTGANTG10 918 (-) GTGA S000378											LTRECOREATCOR15 site 772 (-) CCGAC S000153											GT1CONSENSUS site 220 (-) GRWAAW S000198
GT1CONSENSUS site 864 (+) GRWAAW S000198											GATABOX site 558 (-) GATA S000039											GTGANTG10 1021 (+) GTGA S000378											LTRECOREATCOR15 site 824 (-) CCGAC S000153											GT1CONSENSUS site 762 (-) GRWAAW S000198
GT1CONSENSUS site 877 (+) GRWAAW S000198											GATABOX site 798 (-) GATA S000039											GTGANTG10 1403 (+) GTGA S000378											LTRECOREATCOR15 site 1768 (-) CCGAC S000153											GT1CONSENSUS site 1232 (-) GRWAAW S000198
GT1CONSENSUS site 909 (+) GRWAAW S000198											GATABOX site 1065 (-) GATA S000039											GTGANTG10 1485 (+) GTGA S000378											LTRECOREATCOR15 site 1911 (-) CCGAC S000153											GT1CONSENSUS site 1291 (-) GRWAAW S000198
GT1CONSENSUS site 925 (+) GRWAAW S000198											GATABOX site 1949 (-) GATA S000039											GTGANTG10 1576 (+) GTGA S000378											MARTBOX site 1409 (-) TTWTWTTWTT S000067											GT1CONSENSUS site 1358 (-) GRWAAW S000198
GT1CONSENSUS site 1257 (+) GRWAAW S000198											GATABOX site 1961 (-) GATA S000039											GTGANTG10 1610 (+) GTGA S000378											MYB1AT site 1520 (+) WAACCA S000408											GT1GMSCAM4 site 197 (+) GAAAAA S000453
GT1CONSENSUS site 1393 (+) GRWAAW S000198											GT1CONSENSUS site 282 (+) GRWAAW S000198											GTGANTG10 1826 (+) GTGA S000378											MYB1AT site 118 (+) WAACCA S000408											GT1GMSCAM4 site 699 (+) GAAAAA S000453
GT1CONSENSUS site 1445 (+) GRWAAW S000198											GT1CONSENSUS site 1026 (+) GRWAAW S000198											GTGANTG10 1943 (+) GTGA S000378											MYB1LEPR site 1296 (-) GTTAGTT S000443											GT1GMSCAM4 site 1894 (+) GAAAAA S000453
GT1CONSENSUS site 1461 (+) GRWAAW S000198											GT1CONSENSUS site 345 (-) GRWAAW S000198											GTGANTG10 1957 (-) GTGA S000378											MYBCOREATCYCB1 site 20 (+) AACGG S000502											GT1GMSCAM4 site 762 (-) GAAAAA S000453
GT1CONSENSUS site 1946 (+) GRWAAW S000198											GT1CONSENSUS site 556 (-) GRWAAW S000198											HEXAMERATH4 1687 (-) CCGTCG S000146											MYBCOREATCYCB1 site 1512 (+) AACGG S000502											GT1GMSCAM4 site 1358 (-) GAAAAA S000453
GT1CONSENSUS site 1947 (+) GRWAAW S000198											GT1CONSENSUS site 1152 (-) GRWAAW S000198											HEXAMERATH4 1852 (+) CCGTCG S000146											MYBCOREATCYCB1 site 1907 (+) AACGG S000502											GTGANTG10 site 177 (+) GTGA S000378
GT1CONSENSUS site 1808 (-) GRWAAW S000198											GT1CONSENSUS site 1620 (-) GRWAAW S000198											HSELIKENTACIDICPR1 666 (-) CNNGAANNNTTCNNG S000056											MYBCOREATCYCB1 site 101 (-) AACGG S000502											GTGANTG10 site 354 (+) GTGA S000378
GT1CONSENSUS site 1898 (-) GRWAAW S000198											GT1CONSENSUS site 1802 (-) GRWAAW S000198											HSELIKENTACIDICPR1 666 (+) CNNGAANNNTTCNNG S000056											MYBPLANT site 119 (+) MACCWAMC S000167											GTGANTG10 site 659 (+) GTGA S000378
GT1CONSENSUS site 71 (-) GRWAAW S000198											GT1CONSENSUS site 53 (-) GRWAAW S000198											IBOXCORE 462 (-) GATAA S000199											MYBPLANT site 172 (+) MACCWAMC S000167											GTGANTG10 site 705 (+) GTGA S000378
GT1CONSENSUS site 354 (-) GRWAAW S000198											GT1CONSENSUS site 66 (-) GRWAAW S000198											IBOXCORE 543 (-) GATAA S000199											MYBST1 site 282 (-) GGATA S000180											GTGANTG10 site 807 (+) GTGA S000378
GT1CONSENSUS site 674 (-) GRWAAW S000198											GT1CONSENSUS site 882 (-) GRWAAW S000198											IBOXCORE 927 (+) GATAA S000199											MYBST1 site 295 (-) GGATA S000180											GTGANTG10 site 878 (+) GTGA S000378
GT1CONSENSUS site 776 (-) GRWAAW S000198											GT1CONSENSUS site 883 (-) GRWAAW S000198											INRNTPSADB 497 (+) YTCANTYY S000395											MYCATERD1 site 262 (-) CATGTG S000413											GTGANTG10 site 1652 (+) GTGA S000378
GT1CONSENSUS site 1217 (-) GRWAAW S000198											GT1CONSENSUS site 1004 (-) GRWAAW S000198											INRNTPSADB 733 (-) YTCANTYY S000395											MYCATRD22 site 262 (+) CACATG S000174											GTGANTG10 site 1659 (+) GTGA S000378
GT1CONSENSUS site 1237 (-) GRWAAW S000198											GT1CONSENSUS site 1153 (-) GRWAAW S000198											INRNTPSADB 838 (+) YTCANTYY S000395											MYCCONSENSUSAT site 262 (+) CANNTG S000407											GTGANTG10 site 1930 (+) GTGA S000378
GT1CONSENSUS site 1553 (-) GRWAAW S000198											GT1CONSENSUS site 1690 (-) GRWAAW S000198											INRNTPSADB 1093 (+) YTCANTYY S000395											MYCCONSENSUSAT site 349 (+) CANNTG S000407											GTGANTG10 site 187 (-) GTGA S000378
GT1CONSENSUS site 1554 (-) GRWAAW S000198											GT1CONSENSUS site 1924 (-) GRWAAW S000198											INRNTPSADB 1165 (+) YTCANTYY S000395											MYCCONSENSUSAT site 482 (+) CANNTG S000407											GTGANTG10 site 852 (-) GTGA S000378
GT1CONSENSUS site 1899 (-) GRWAAW S000198											GT1CONSENSUS site 1959 (-) GRWAAW S000198											INRNTPSADB 1186 (-) YTCANTYY S000395											MYCCONSENSUSAT site 1898 (+) CANNTG S000407											GTGANTG10 site 1023 (-) GTGA S000378
GT1CORE site 1501 (-) GGTTAA S000125											GT1CORE site 1838 (-) GGTTAA S000125											INRNTPSADB 1191 (-) YTCANTYY S000395											MYCCONSENSUSAT site 262 (-) CANNTG S000407											GTGANTG10 site 1137 (-) GTGA S000378
GT1GMSCAM4 site 36 (+) GAAAAA S000453											GT1GMSCAM4 site 53 (-) GAAAAA S000453											INRNTPSADB 1285 (-) YTCANTYY S000395											MYCCONSENSUSAT site 349 (-) CANNTG S000407											GTGANTG10 site 1589 (-) GTGA S000378
GT1GMSCAM4 site 496 (+) GAAAAA S000453											GT1GMSCAM4 site 66 (-) GAAAAA S000453											INRNTPSADB 1442 (-) YTCANTYY S000395											MYCCONSENSUSAT site 482 (-) CANNTG S000407											GTGANTG10 site 1595 (-) GTGA S000378
GT1GMSCAM4 site 864 (+) GAAAAA S000453											GT1GMSCAM4 site 882 (-) GAAAAA S000453											INRNTPSADB 1910 (-) YTCANTYY S000395											MYCCONSENSUSAT site 1898 (-) CANNTG S000407											GTGANTG10 site 1667 (-) GTGA S000378
GT1GMSCAM4 site 877 (+) GAAAAA S000453											GT1GMSCAM4 site 1690 (-) GAAAAA S000453											INRNTPSADB 1924 (+) YTCANTYY S000395											NODCON1GM site 624 (-) AAAGAT S000461											GTGANTG10 site 1801 (-) GTGA S000378
GT1GMSCAM4 site 1393 (+) GAAAAA S000453											GT1GMSCAM4 site 1924 (-) GAAAAA S000453											INRNTPSADB 1956 (+) YTCANTYY S000395											NODCON2GM site 166 (+) CTCTT S000462											HEXMOTIFTAH3H4 site 655 (-) ACGTCA S000053
GT1GMSCAM4 site 1445 (+) GAAAAA S000453											GTGANTG10 site 398 (+) GTGA S000378											LEAFYATAG 505 (+) CCAATGT S000432											NODCON2GM site 1565 (+) CTCTT S000462											IBOXCORE site 1174 (+) GATAA S000199
GT1GMSCAM4 site 354 (-) GAAAAA S000453											GTGANTG10 site 510 (+) GTGA S000378											LECPLEACS2 1066 (+) TAAAATAT S000465											NODCON2GM site 696 (-) CTCTT S000462											IBOXCORE site 1207 (+) GATAA S000199
GT1GMSCAM4 site 674 (-) GAAAAA S000453											GTGANTG10 site 134 (-) GTGA S000378											LRENPCABE 982 (-) ACGTGGCA S000231											NODCON2GM site 861 (-) CTCTT S000462											IBOXCORE site 1250 (+) GATAA S000199
GT1GMSCAM4 site 776 (-) GAAAAA S000453											GTGANTG10 site 187 (-) GTGA S000378											LTRE1HVBLT49 217 (+) CCGAAA S000250											NODCON2GM site 996 (-) CTCTT S000462											IBOXCORE site 1233 (-) GATAA S000199
GT1GMSCAM4 site 1217 (-) GAAAAA S000453											GTGANTG10 site 383 (-) GTGA S000378											LTRECOREATCOR15 1529 (-) CCGAC S000153											NODCON2GM site 1063 (-) CTCTT S000462											IBOXCORE site 1292 (-) GATAA S000199
GT1GMSCAM4 site 1553 (-) GAAAAA S000453											GTGANTG10 site 446 (-) GTGA S000378											LTRECOREATCOR15 1686 (+) CCGAC S000153											NTBBF1ARROLB site 1097 (+) ACTTTA S000273											INRNTPSADB site 324 (+) YTCANTYY S000395
GT1MOTIFPSRBCS site 1389 (+) KWGTGRWAAWRW S000051											GTGANTG10 site 1332 (-) GTGA S000378											MARTBOX 739 (-) TTWTWTTWTT S000067											OSE1ROOTNODULE site 624 (-) AAAGAT S000467											INRNTPSADB site 430 (+) YTCANTYY S000395
GTGANTG10 site 281 (+) GTGA S000378											GTGANTG10 site 1599 (-) GTGA S000378											MARTBOX 740 (-) TTWTWTTWTT S000067											OSE2ROOTNODULE site 166 (+) CTCTT S000468											INRNTPSADB site 776 (+) YTCANTYY S000395
GTGANTG10 site 1158 (+) GTGA S000378											GTGANTG10 site 1635 (-) GTGA S000378											MYB1AT 692 (-) WAACCA S000408											OSE2ROOTNODULE site 1565 (+) CTCTT S000468											INRNTPSADB site 676 (-) YTCANTYY S000395
GTGANTG10 site 1391 (+) GTGA S000378											GTGANTG10 site 1646 (-) GTGA S000378											MYB1AT 975 (+) WAACCA S000408											OSE2ROOTNODULE site 696 (-) CTCTT S000468											INRNTPSADB site 702 (-) YTCANTYY S000395
GTGANTG10 site 1895 (+) GTGA S000378											HDZIP2ATATHB2 site 495 (-) TAATMATTA S000373											MYB1AT 1557 (+) WAACCA S000408											OSE2ROOTNODULE site 861 (-) CTCTT S000468											INRNTPSADB site 740 (-) YTCANTYY S000395
GTGANTG10 site 523 (-) GTGA S000378											HEXAMERATH4 site 973 (+) CCGTCG S000146											MYB1AT 1890 (-) WAACCA S000408											OSE2ROOTNODULE site 996 (-) CTCTT S000468											INRNTPSADB site 835 (-) YTCANTYY S000395
GTGANTG10 site 629 (-) GTGA S000378											HEXMOTIFTAH3H4 site 823 (+) ACGTCA S000053											MYB1LEPR 378 (+) GTTAGTT S000443											OSE2ROOTNODULE site 1063 (-) CTCTT S000468											INRNTPSADB site 1001 (-) YTCANTYY S000395
GTGANTG10 site 1093 (-) GTGA S000378											HEXMOTIFTAH3H4 site 1411 (-) ACGTCA S000053											MYB2CONSENSUSAT 56 (+) YAACKG S000409											P1BS site 77 (+) GNATATNC S000459											LEAFYATAG site 118 (-) CCAATGT S000432
GTGANTG10 site 1542 (-) GTGA S000378											IBOXCORE site 282 (+) GATAA S000199											MYBCORE 56 (-) CNGTTR S000176											P1BS site 77 (-) GNATATNC S000459											LECPLEACS2 site 1323 (-) TAAAATAT S000465
HDZIP2ATATHB2 site 801 (-) TAATMATTA S000373											IBOXCORE site 948 (+) GATAA S000199											MYBCORE 466 (-) CNGTTR S000176											PALBOXAPC site 32 (+) CCGTCC S000137											LTRECOREATCOR15 site 181 (-) CCGAC S000153
HEXAMERATH4 site 402 (-) CCGTCG S000146											IBOXCORE site 1026 (+) GATAA S000199											MYBCORE 751 (-) CNGTTR S000176											PALBOXAPC site 775 (-) CCGTCC S000137											LTRECOREATCOR15 site 1686 (-) CCGAC S000153
IBOX site 1787 (+) GATAAG S000124											IBOXCORE site 557 (-) GATAA S000199											MYBCORE 1965 (+) CNGTTR S000176											PALBOXAPC site 1625 (-) CCGTCC S000137											MARTBOX site 883 (+) TTWTWTTWTT S000067
IBOXCORE site 1461 (+) GATAA S000199											IBOXCORE site 1960 (-) GATAA S000199											MYBPLANT 1500 (-) MACCWAMC S000167											PIATGAPB site 1737 (+) GTGATCAC S000381											MARTBOX site 1210 (-) TTWTWTTWTT S000067
IBOXCORE site 1787 (+) GATAA S000199											INRNTPSADB site 958 (+) YTCANTYY S000395											MYBPZM 1500 (-) CCWACC S000179											PIATGAPB site 1737 (-) GTGATCAC S000381											MYB1AT site 417 (-) WAACCA S000408
IBOXCORE site 1865 (+) GATAA S000199											INRNTPSADB site 1799 (+) YTCANTYY S000395											MYCCONSENSUSAT 56 (-) CANNTG S000407											POLASIG1 site 401 (+) AATAAA S000080											MYB2CONSENSUSAT site 1062 (-) YAACKG S000409
IBOXCORENT site 1787 (+) GATAAGR S000424											INRNTPSADB site 903 (+) YTCANTYY S000395											MYCCONSENSUSAT 56 (+) CANNTG S000407											POLASIG1 site 580 (+) AATAAA S000080											MYBCORE site 1062 (+) CNGTTR S000176
INRNTPSADB site 1731 (+) YTCANTYY S000395											INRNTPSADB site 1919 (+) YTCANTYY S000395											MYCCONSENSUSAT 310 (-) CANNTG S000407											POLASIG2 site 528 (+) AATTAAA S000081											MYBCORE site 1068 (-) CNGTTR S000176
INRNTPSADB site 491 (-) YTCANTYY S000395											IRO2OS site 1348 (-) CACGTGG S000505											MYCCONSENSUSAT 310 (+) CANNTG S000407											POLASIG3 site 1916 (-) AATAAT S000088											MYBCOREATCYCB1 site 1404 (+) AACGG S000502
INRNTPSADB site 505 (-) YTCANTYY S000395											LEAFYATAG site 1078 (+) CCAATGT S000432											MYCCONSENSUSAT 1181 (-) CANNTG S000407											POLLEN1LELAT52 site 565 (+) AGAAA S000245											MYBCOREATCYCB1 site 821 (-) AACGG S000502
INRNTPSADB site 234 (-) YTCANTYY S000395											LTRE1HVBLT49 site 1872 (-) CCGAAA S000250											MYCCONSENSUSAT 1181 (+) CANNTG S000407											POLLEN1LELAT52 site 915 (+) AGAAA S000245											MYBCOREATCYCB1 site 1062 (-) AACGG S000502
INTRONLOWER site 1211 (+) TGCAGG S000086											LTRE1HVBLT49 site 1953 (-) CCGAAA S000250											MYCCONSENSUSAT 1239 (-) CANNTG S000407											POLLEN1LELAT52 site 944 (+) AGAAA S000245											MYBGAHV site 1128 (-) TAACAAA S000181
INTRONLOWER site 1987 (+) TGCAGG S000086											LTRECOREATCOR15 site 1210 (+) CCGAC S000153											MYCCONSENSUSAT 1239 (+) CANNTG S000407											POLLEN1LELAT52 site 1149 (+) AGAAA S000245											MYBPZM site 1394 (+) CCWACC S000179
LTREATLTI78 site 1475 (-) ACCGACA S000157											LTRECOREATCOR15 site 719 (-) CCGAC S000153											MYCCONSENSUSAT 1280 (-) CANNTG S000407											POLLEN1LELAT52 site 1160 (+) AGAAA S000245											MYBPZM site 45 (-) CCWACC S000179
LTRECOREATCOR15 site 984 (-) CCGAC S000153											LTRECOREATCOR15 site 975 (-) CCGAC S000153											MYCCONSENSUSAT 1280 (+) CANNTG S000407											POLLEN1LELAT52 site 1173 (+) AGAAA S000245											MYBPZM site 564 (-) CCWACC S000179
LTRECOREATCOR15 site 1476 (-) CCGAC S000153											MYB1AT site 435 (+) WAACCA S000408											MYCCONSENSUSAT 1426 (-) CANNTG S000407											POLLEN1LELAT52 site 1040 (-) AGAAA S000245											MYBST1 site 818 (-) GGATA S000180
MARARS site 498 (-) WTTTATRTTTW S000064											MYB1AT site 618 (+) WAACCA S000408											MYCCONSENSUSAT 1426 (+) CANNTG S000407											PREATPRODH site 513 (+) ACTCAT S000450											MYBST1 site 1702 (-) GGATA S000180
MARTBOX site 784 (+) TTWTWTTWTT S000067											MYB1AT site 157 (-) WAACCA S000408											MYCCONSENSUSAT 1465 (-) CANNTG S000407											PREATPRODH site 723 (+) ACTCAT S000450											MYCCONSENSUSAT site 31 (+) CANNTG S000407
MARTBOX site 1394 (-) TTWTWTTWTT S000067											MYB1AT site 363 (-) WAACCA S000408											MYCCONSENSUSAT 1465 (+) CANNTG S000407											PREATPRODH site 265 (-) ACTCAT S000450											MYCCONSENSUSAT site 140 (+) CANNTG S000407
MARTBOX site 1447 (-) TTWTWTTWTT S000067											MYB1AT site 465 (-) WAACCA S000408											NAPINMOTIFBN 259 (+) TACACAT S000070											PRECONSCRHSP70A site 1726 (+) SCGAYNRNNNNNNNNNNNNNNNHD S000506											MYCCONSENSUSAT site 1555 (+) CANNTG S000407
MYB1AT site 969 (+) WAACCA S000408											MYB1AT site 1778 (-) WAACCA S000408											NODCON1GM 1784 (-) AAAGAT S000461											PRECONSCRHSP70A site 969 (-) SCGAYNRNNNNNNNNNNNNNNNHD S000506											MYCCONSENSUSAT site 1676 (+) CANNTG S000407
MYB1AT site 1164 (+) WAACCA S000408											MYB1AT site 1869 (-) WAACCA S000408											NODCON1GM 1946 (-) AAAGAT S000461											PRECONSCRHSP70A site 1892 (-) SCGAYNRNNNNNNNNNNNNNNNHD S000506											MYCCONSENSUSAT site 1889 (+) CANNTG S000407
MYB1AT site 1502 (+) WAACCA S000408											MYB1AT site 1915 (-) WAACCA S000408											NODCON2GM 472 (-) CTCTT S000462											PRECONSCRHSP70A site 253 (-) SCGAYNRNNNNNNNNNNNNNNNHD S000506											MYCCONSENSUSAT site 31 (-) CANNTG S000407
MYB1AT site 958 (-) WAACCA S000408											MYB2AT site 1857 (-) TAACTG S000177											NODCON2GM 569 (+) CTCTT S000462											PRECONSCRHSP70A site 708 (-) SCGAYNRNNNNNNNNNNNNNNNHD S000506											MYCCONSENSUSAT site 140 (-) CANNTG S000407
MYB1AT site 1727 (-) WAACCA S000408											MYB2CONSENSUSAT site 58 (+) YAACKG S000409											NODCON2GM 757 (-) CTCTT S000462											PRECONSCRHSP70A site 712 (-) SCGAYNRNNNNNNNNNNNNNNNHD S000506											MYCCONSENSUSAT site 1555 (-) CANNTG S000407
MYB1AT site 1838 (-) WAACCA S000408											MYB2CONSENSUSAT site 1857 (-) YAACKG S000409											NODCON2GM 1579 (-) CTCTT S000462											PROLAMINBOXOSGLUB1 site 1359 (-) TGCAAAG S000354											MYCCONSENSUSAT site 1676 (-) CANNTG S000407
MYB2CONSENSUSAT site 115 (+) YAACKG S000409											MYBATRD22 site 363 (-) CTAACCA S000175											OSE1ROOTNODULE 1784 (-) AAAGAT S000467											PYRIMIDINEBOXOSRAMY1A site 1956 (+) CCTTTT S000259											MYCCONSENSUSAT site 1889 (-) CANNTG S000407
MYB2CONSENSUSAT site 1147 (-) YAACKG S000409											MYBCORE site 314 (+) CNGTTR S000176											OSE1ROOTNODULE 1946 (-) AAAGAT S000467											QELEMENTZMZM13 site 674 (+) AGGTCA S000254											NAPINMOTIFBN site 1823 (-) TACACAT S000070
MYBCORE site 297 (+) CNGTTR S000176											MYBCORE site 776 (+) CNGTTR S000176											OSE2ROOTNODULE 472 (-) CTCTT S000468											QELEMENTZMZM13 site 1091 (-) AGGTCA S000254											NODCON1GM site 1102 (+) AAAGAT S000461
MYBCORE site 934 (+) CNGTTR S000176											MYBCORE site 1857 (+) CNGTTR S000176											OSE2ROOTNODULE 569 (+) CTCTT S000468											RAV1AAT site 126 (+) CAACA S000314											NODCON2GM site 235 (+) CTCTT S000462
MYBCORE site 1147 (+) CNGTTR S000176											MYBCORE site 1964 (+) CNGTTR S000176											OSE2ROOTNODULE 757 (-) CTCTT S000468											RAV1AAT site 129 (+) CAACA S000314											NODCON2GM site 262 (+) CTCTT S000462
MYBCORE site 115 (-) CNGTTR S000176											MYBCORE site 58 (-) CNGTTR S000176											OSE2ROOTNODULE 1579 (-) CTCTT S000468											RAV1AAT site 1137 (-) CAACA S000314											NODCON2GM site 496 (+) CTCTT S000462
MYBCOREATCYCB1 site 116 (+) AACGG S000502											MYBCOREATCYCB1 site 1133 (+) AACGG S000502											PALBOXAPC 809 (+) CCGTCC S000137											REALPHALGLHCB21 site 119 (+) AACCAA S000362											NODCON2GM site 1466 (+) CTCTT S000462
MYBCOREATCYCB1 site 1181 (+) AACGG S000502											MYBCOREATCYCB1 site 1543 (-) AACGG S000502											PALBOXAPC 1775 (+) CCGTCC S000137											REALPHALGLHCB21 site 172 (+) AACCAA S000362											NODCON2GM site 489 (-) CTCTT S000462
MYBCOREATCYCB1 site 1147 (-) AACGG S000502											MYBPLANT site 450 (+) MACCWAMC S000167											POLASIG1 408 (+) AATAAA S000080											REALPHALGLHCB21 site 1521 (+) AACCAA S000362											NTBBF1ARROLB site 688 (+) ACTTTA S000273
MYBGAHV site 884 (+) TAACAAA S000181											MYBPLANT site 777 (-) MACCWAMC S000167											POLASIG1 793 (+) AATAAA S000080											REALPHALGLHCB21 site 1920 (-) AACCAA S000362											OSE1ROOTNODULE site 1102 (+) AAAGAT S000467
MYBPLANT site 1724 (-) MACCWAMC S000167											MYBPZM site 252 (+) CCWACC S000179											POLASIG1 1143 (+) AATAAA S000080											RHERPATEXPA7 site 483 (-) KCACGW S000512											OSE2ROOTNODULE site 235 (+) CTCTT S000468
MYBST1 site 1963 (+) GGATA S000180											MYBPZM site 452 (+) CCWACC S000179											POLASIG1 1170 (-) AATAAA S000080											ROOTMOTIFTAPOX1 site 79 (+) ATATT S000098											OSE2ROOTNODULE site 262 (+) CTCTT S000468
MYBST1 site 47 (-) GGATA S000180											MYBPZM site 777 (-) CCWACC S000179											POLASIG1 1894 (-) AATAAA S000080											ROOTMOTIFTAPOX1 site 785 (+) ATATT S000098											OSE2ROOTNODULE site 496 (+) CTCTT S000468
MYCATERD1 site 1323 (+) CATGTG S000413											MYBST1 site 795 (+) GGATA S000180											POLASIG3 1269 (-) AATAAT S000088											ROOTMOTIFTAPOX1 site 1153 (+) ATATT S000098											OSE2ROOTNODULE site 1466 (+) CTCTT S000468
MYCATRD22 site 1323 (-) CACATG S000174											MYBST1 site 558 (-) GGATA S000180											POLASIG3 1373 (+) AATAAT S000088											ROOTMOTIFTAPOX1 site 1270 (+) ATATT S000098											OSE2ROOTNODULE site 489 (-) CTCTT S000468
MYCCONSENSUSAT site 1276 (+) CANNTG S000407											MYBST1 site 1065 (-) GGATA S000180											POLLEN1LELAT52 1 (-) AGAAA S000245											ROOTMOTIFTAPOX1 site 78 (-) ATATT S000098											PALBOXAPC site 1529 (-) CCGTCC S000137
MYCCONSENSUSAT site 1323 (+) CANNTG S000407											MYCATERD1 site 1714 (+) CATGTG S000413											POLLEN1LELAT52 80 (-) AGAAA S000245											ROOTMOTIFTAPOX1 site 446 (-) ATATT S000098											PALBOXAPC site 1978 (-) CCGTCC S000137
MYCCONSENSUSAT site 1594 (+) CANNTG S000407											MYCATERD1 site 622 (-) CATGTG S000413											POLLEN1LELAT52 171 (-) AGAAA S000245											ROOTMOTIFTAPOX1 site 1152 (-) ATATT S000098											POLASIG1 site 893 (+) AATAAA S000080
MYCCONSENSUSAT site 1890 (+) CANNTG S000407											MYCATERD1 site 698 (-) CATGTG S000413											POLLEN1LELAT52 684 (+) AGAAA S000245											ROOTMOTIFTAPOX1 site 1226 (-) ATATT S000098											POLASIG1 site 985 (+) AATAAA S000080
MYCCONSENSUSAT site 1983 (+) CANNTG S000407											MYCATRD22 site 622 (+) CACATG S000174											POLLEN1LELAT52 698 (-) AGAAA S000245											ROOTMOTIFTAPOX1 site 1841 (-) ATATT S000098											POLASIG1 site 1304 (+) AATAAA S000080
MYCCONSENSUSAT site 1276 (-) CANNTG S000407											MYCATRD22 site 698 (+) CACATG S000174											POLLEN1LELAT52 1076 (-) AGAAA S000245											S1FBOXSORPS1L21 site 1195 (+) ATGGTA S000223											POLASIG1 site 309 (-) AATAAA S000080
MYCCONSENSUSAT site 1323 (-) CANNTG S000407											MYCATRD22 site 1714 (-) CACATG S000174											POLLEN1LELAT52 1090 (-) AGAAA S000245											SEBFCONSSTPR10A site 485 (-) YTGTCWC S000391											POLASIG1 site 668 (-) AATAAA S000080
MYCCONSENSUSAT site 1594 (-) CANNTG S000407											MYCCONSENSUSAT site 58 (+) CANNTG S000407											POLLEN1LELAT52 1208 (+) AGAAA S000245											SEF4MOTIFGM7S site 1826 (+) RTTTTTR S000103											POLASIG1 site 690 (-) AATAAA S000080
MYCCONSENSUSAT site 1890 (-) CANNTG S000407											MYCCONSENSUSAT site 198 (+) CANNTG S000407											POLLEN1LELAT52 1264 (-) AGAAA S000245											SEF4MOTIFGM7S site 1025 (-) RTTTTTR S000103											POLASIG1 site 887 (-) AATAAA S000080
MYCCONSENSUSAT site 1983 (-) CANNTG S000407											MYCCONSENSUSAT site 257 (+) CANNTG S000407											POLLEN1LELAT52 1349 (-) AGAAA S000245											SEF4MOTIFGM7S site 1124 (-) RTTTTTR S000103											POLASIG2 site 971 (+) AATTAAA S000081
NODCON1GM site 794 (+) AAAGAT S000461											MYCCONSENSUSAT site 439 (+) CANNTG S000407											POLLEN1LELAT52 1898 (-) AGAAA S000245											SORLIP1AT site 1346 (+) GCCAC S000482											POLASIG2 site 1279 (+) AATTAAA S000081
NODCON1GM site 1876 (+) AAAGAT S000461											MYCCONSENSUSAT site 622 (+) CANNTG S000407											PREATPRODH 162 (+) ACTCAT S000450											SORLIP1AT site 1574 (+) GCCAC S000482											POLASIG2 site 347 (-) AATTAAA S000081
NODCON2GM site 828 (+) CTCTT S000462											MYCCONSENSUSAT site 642 (+) CANNTG S000407											PRECONSCRHSP70A 1686 (+) SCGAYNRNNNNNNNNNNNNNNNHD S000506											SORLIP1AT site 198 (-) GCCAC S000482											POLASIG3 site 1284 (+) AATAAT S000088
NODCON2GM site 1648 (+) CTCTT S000462											MYCCONSENSUSAT site 698 (+) CANNTG S000407											PRECONSCRHSP70A 1874 (+) SCGAYNRNNNNNNNNNNNNNNNHD S000506											SORLIP1AT site 311 (-) GCCAC S000482											POLASIG3 site 342 (-) AATAAT S000088
NODCON2GM site 167 (-) CTCTT S000462											MYCCONSENSUSAT site 760 (+) CANNTG S000407											PYRIMIDINEBOXOSRAMY1A 152 (+) CCTTTT S000259											SORLIP2AT site 779 (+) GGGCC S000483											POLLEN1LELAT52 site 698 (+) AGAAA S000245
NODCON2GM site 486 (-) CTCTT S000462											MYCCONSENSUSAT site 891 (+) CANNTG S000407											PYRIMIDINEBOXOSRAMY1A 584 (+) CCTTTT S000259											SORLIP2AT site 1708 (+) GGGCC S000483											POLLEN1LELAT52 site 222 (-) AGAAA S000245
NODCON2GM site 1044 (-) CTCTT S000462											MYCCONSENSUSAT site 1271 (+) CANNTG S000407											RAV1AAT 466 (+) CAACA S000314											SORLIP2AT site 200 (-) GGGCC S000483											POLLEN1LELAT52 site 242 (-) AGAAA S000245
OSE1ROOTNODULE site 794 (+) AAAGAT S000467											MYCCONSENSUSAT site 1349 (+) CANNTG S000407											RAV1AAT 751 (+) CAACA S000314											SREATMSD site 281 (+) TTATCC S000470											POLLEN1LELAT52 site 329 (-) AGAAA S000245
OSE1ROOTNODULE site 1876 (+) AAAGAT S000467											MYCCONSENSUSAT site 1525 (+) CANNTG S000407											RAV1AAT 814 (+) CAACA S000314											SURECOREATSULTR11 site 998 (+) GAGAC S000499											POLLEN1LELAT52 site 727 (-) AGAAA S000245
OSE2ROOTNODULE site 828 (+) CTCTT S000468											MYCCONSENSUSAT site 1600 (+) CANNTG S000407											RAV1AAT 1361 (-) CAACA S000314											SURECOREATSULTR11 site 845 (-) GAGAC S000499											POLLEN1LELAT52 site 764 (-) AGAAA S000245
OSE2ROOTNODULE site 1648 (+) CTCTT S000468											MYCCONSENSUSAT site 1714 (+) CANNTG S000407											RAV1AAT 1966 (-) CAACA S000314											SURECOREATSULTR11 site 1471 (-) GAGAC S000499											POLLEN1LELAT52 site 857 (-) AGAAA S000245
OSE2ROOTNODULE site 167 (-) CTCTT S000468											MYCCONSENSUSAT site 1844 (+) CANNTG S000407											RAV1BAT 1465 (-) CACCTG S000315											SURECOREATSULTR11 site 1667 (-) GAGAC S000499											POLLEN1LELAT52 site 1360 (-) AGAAA S000245
OSE2ROOTNODULE site 486 (-) CTCTT S000468											MYCCONSENSUSAT site 58 (-) CANNTG S000407											REALPHALGLHCB21 1138 (+) AACCAA S000362											SV40COREENHAN site 1651 (-) GTGGWWHG S000123											PREATPRODH site 98 (+) ACTCAT S000450
OSE2ROOTNODULE site 1044 (-) CTCTT S000468											MYCCONSENSUSAT site 198 (-) CANNTG S000407											REALPHALGLHCB21 1236 (+) AACCAA S000362											TAAAGSTKST1 site 391 (+) TAAAG S000387											PREATPRODH site 450 (+) ACTCAT S000450
P1BS site 1963 (+) GNATATNC S000459											MYCCONSENSUSAT site 257 (-) CANNTG S000407											REALPHALGLHCB21 1889 (-) AACCAA S000362											TAAAGSTKST1 site 531 (+) TAAAG S000387											PREATPRODH site 454 (-) ACTCAT S000450
P1BS site 1963 (-) GNATATNC S000459											MYCCONSENSUSAT site 439 (-) CANNTG S000407											RHERPATEXPA7 918 (+) KCACGW S000512											TAAAGSTKST1 site 626 (-) TAAAG S000387											PYRIMIDINEBOXOSRAMY1A site 306 (+) CCTTTT S000259
POLASIG1 site 1450 (+) AATAAA S000080											MYCCONSENSUSAT site 622 (-) CANNTG S000407											RHERPATEXPA7 1459 (-) KCACGW S000512											TAAAGSTKST1 site 1098 (-) TAAAG S000387											PYRIMIDINEBOXOSRAMY1A site 1086 (+) CCTTTT S000259
POLASIG1 site 989 (-) AATAAA S000080											MYCCONSENSUSAT site 642 (-) CANNTG S000407											RHERPATEXPA7 1479 (-) KCACGW S000512											TAAAGSTKST1 site 1872 (-) TAAAG S000387											PYRIMIDINEBOXOSRAMY1A site 1949 (+) CCTTTT S000259
POLASIG1 site 1673 (-) AATAAA S000080											MYCCONSENSUSAT site 698 (-) CANNTG S000407											RHERPATEXPA7 1941 (-) KCACGW S000512											TATABOX2 site 576 (+) TATAAAT S000109											PYRIMIDINEBOXOSRAMY1A site 502 (-) CCTTTT S000259
POLASIG2 site 1176 (+) AATTAAA S000081											MYCCONSENSUSAT site 760 (-) CANNTG S000407											ROOTMOTIFTAPOX1 234 (-) ATATT S000098											TATABOX4 site 1253 (-) TATATAA S000111											PYRIMIDINEBOXOSRAMY1A site 1896 (-) CCTTTT S000259
POLASIG3 site 135 (+) AATAAT S000088											MYCCONSENSUSAT site 891 (-) CANNTG S000407											ROOTMOTIFTAPOX1 235 (+) ATATT S000098											TATABOX5 site 579 (-) TTATTT S000203											QARBNEXTA site 612 (+) AACGTGT S000244
POLASIG3 site 511 (+) AATAAT S000088											MYCCONSENSUSAT site 1271 (-) CANNTG S000407											ROOTMOTIFTAPOX1 342 (+) ATATT S000098											TBOXATGAPB site 112 (+) ACTTTG S000383											QELEMENTZMZM13 site 849 (+) AGGTCA S000254
POLASIG3 site 1414 (+) AATAAT S000088											MYCCONSENSUSAT site 1349 (-) CANNTG S000407											ROOTMOTIFTAPOX1 365 (+) ATATT S000098											TBOXATGAPB site 248 (-) ACTTTG S000383											RAV1AAT site 513 (+) CAACA S000314
POLASIG3 site 803 (-) AATAAT S000088											MYCCONSENSUSAT site 1525 (-) CANNTG S000407											ROOTMOTIFTAPOX1 709 (-) ATATT S000098											WBBOXPCWRKY1 site 337 (-) TTTGACY S000310											RAV1AAT site 1747 (+) CAACA S000314
POLASIG3 site 1296 (-) AATAAT S000088											MYCCONSENSUSAT site 1600 (-) CANNTG S000407											ROOTMOTIFTAPOX1 827 (-) ATATT S000098											WBOXATNPR1 site 338 (-) TTGAC S000390											RAV1AAT site 523 (-) CAACA S000314
POLLEN1LELAT52 site 343 (+) AGAAA S000245											MYCCONSENSUSAT site 1714 (-) CANNTG S000407											ROOTMOTIFTAPOX1 828 (+) ATATT S000098											WBOXHVISO1 site 450 (+) TGACT S000442											RAV1AAT site 874 (-) CAACA S000314
POLLEN1LELAT52 site 483 (+) AGAAA S000245											MYCCONSENSUSAT site 1844 (-) CANNTG S000407											ROOTMOTIFTAPOX1 938 (-) ATATT S000098											WBOXHVISO1 site 1289 (+) TGACT S000442											RBCSCONSENSUS site 1743 (+) AATCCAA S000127
POLLEN1LELAT52 site 489 (+) AGAAA S000245											NAPINMOTIFBN site 696 (+) TACACAT S000070											ROOTMOTIFTAPOX1 939 (+) ATATT S000098											WBOXHVISO1 site 1943 (-) TGACT S000442											REBETALGLHCB21 site 818 (-) CGGATA S000363
POLLEN1LELAT52 site 537 (+) AGAAA S000245											NODCON1GM site 1950 (-) AAAGAT S000461											ROOTMOTIFTAPOX1 1008 (-) ATATT S000098											WBOXNTCHN48 site 675 (-) CTGACY S000508											RHERPATEXPA7 site 1675 (+) KCACGW S000512
POLLEN1LELAT52 site 948 (+) AGAAA S000245											NODCON2GM site 38 (+) CTCTT S000462											ROOTMOTIFTAPOX1 1044 (+) ATATT S000098											WBOXNTERF3 site 450 (+) TGACY S000457											RHERPATEXPA7 site 657 (-) KCACGW S000512
POLLEN1LELAT52 site 1130 (+) AGAAA S000245											NODCON2GM site 660 (+) CTCTT S000462											ROOTMOTIFTAPOX1 1069 (-) ATATT S000098											WBOXNTERF3 site 1091 (+) TGACY S000457											RHERPATEXPA7 site 1677 (-) KCACGW S000512
POLLEN1LELAT52 site 1444 (+) AGAAA S000245											NODCON2GM site 689 (+) CTCTT S000462											ROOTMOTIFTAPOX1 1120 (-) ATATT S000098											WBOXNTERF3 site 1289 (+) TGACY S000457											RHERPATEXPA7 site 266 (-) KCACGW S000512
POLLEN1LELAT52 site 80 (-) AGAAA S000245											NODCON2GM site 866 (+) CTCTT S000462											ROOTMOTIFTAPOX1 1676 (-) ATATT S000098											WBOXNTERF3 site 1943 (-) TGACY S000457											ROOTMOTIFTAPOX1 site 334 (+) ATATT S000098
POLLEN1LELAT52 site 356 (-) AGAAA S000245											NODCON2GM site 1937 (+) CTCTT S000462											RYREPEATBNNAPA 241 (+) CATGCA S000264											WBOXNTERF3 site 337 (-) TGACY S000457											ROOTMOTIFTAPOX1 site 928 (+) ATATT S000098
POLLEN1LELAT52 site 676 (-) AGAAA S000245											NTBBF1ARROLB site 608 (+) ACTTTA S000273											RYREPEATBNNAPA 1378 (-) CATGCA S000264											WBOXNTERF3 site 675 (-) TGACY S000457											ROOTMOTIFTAPOX1 site 938 (+) ATATT S000098
POLLEN1LELAT52 site 778 (-) AGAAA S000245											OSE1ROOTNODULE site 1950 (-) AAAGAT S000467											RYREPEATBNNAPA 1411 (+) CATGCA S000264											WRKY71OS site 450 (+) TGAC S000447											ROOTMOTIFTAPOX1 site 1038 (+) ATATT S000098
POLLEN1LELAT52 site 976 (-) AGAAA S000245											OSE2ROOTNODULE site 38 (+) CTCTT S000468											RYREPEATGMGY2 241 (+) CATGCAT S000105											WRKY71OS site 486 (+) TGAC S000447											ROOTMOTIFTAPOX1 site 1288 (+) ATATT S000098
POLLEN1LELAT52 site 1062 (-) AGAAA S000245											OSE2ROOTNODULE site 660 (+) CTCTT S000468											RYREPEATGMGY2 1377 (-) CATGCAT S000105											WRKY71OS site 794 (+) TGAC S000447											ROOTMOTIFTAPOX1 site 1323 (+) ATATT S000098
POLLEN1LELAT52 site 1534 (-) AGAAA S000245											OSE2ROOTNODULE site 689 (+) CTCTT S000468											RYREPEATLEGUMINBOX 241 (+) CATGCAY S000100											WRKY71OS site 1091 (+) TGAC S000447											ROOTMOTIFTAPOX1 site 133 (-) ATATT S000098
POLLEN1LELAT52 site 1568 (-) AGAAA S000245											OSE2ROOTNODULE site 866 (+) CTCTT S000468											RYREPEATLEGUMINBOX 1377 (-) CATGCAY S000100											WRKY71OS site 1289 (+) TGAC S000447											ROOTMOTIFTAPOX1 site 372 (-) ATATT S000098
POLLEN1LELAT52 site 1652 (-) AGAAA S000245											OSE2ROOTNODULE site 1937 (+) CTCTT S000468											RYREPEATLEGUMINBOX 1411 (+) CATGCAY S000100											WRKY71OS site 1902 (+) TGAC S000447											ROOTMOTIFTAPOX1 site 908 (-) ATATT S000098
POLLEN1LELAT52 site 1656 (-) AGAAA S000245											POLASIG1 site 1823 (-) AATAAA S000080											S1FBOXSORPS1L21 87 (-) ATGGTA S000223											WRKY71OS site 338 (-) TGAC S000447											ROOTMOTIFTAPOX1 site 1168 (-) ATATT S000098
POLLEN1LELAT52 site 1661 (-) AGAAA S000245											POLASIG3 site 493 (+) AATAAT S000088											SEBFCONSSTPR10A 292 (-) YTGTCWC S000391											WRKY71OS site 676 (-) TGAC S000447											ROOTMOTIFTAPOX1 site 1201 (-) ATATT S000098
PREATPRODH site 1940 (-) ACTCAT S000450											POLASIG3 site 856 (+) AATAAT S000088											SEF3MOTIFGM 659 (-) AACCCA S000115											WRKY71OS site 1944 (-) TGAC S000447											ROOTMOTIFTAPOX1 site 1287 (-) ATATT S000098
PRECONSCRHSP70A site 965 (-) SCGAYNRNNNNNNNNNNNNNNNHD S000506											POLASIG3 site 517 (-) AATAAT S000088											SEF3MOTIFGM 1498 (-) AACCCA S000115																						ROOTMOTIFTAPOX1 site 1298 (-) ATATT S000098
PRECONSCRHSP70A site 578 (-) SCGAYNRNNNNNNNNNNNNNNNHD S000506											POLLEN1LELAT52 site 220 (+) AGAAA S000245											SEF4MOTIFGM7S 1114 (+) RTTTTTR S000103																						ROOTMOTIFTAPOX1 site 1318 (-) ATATT S000098
PROLAMINBOXOSGLUB1 site 762 (+) TGCAAAG S000354											POLLEN1LELAT52 site 1606 (+) AGAAA S000245											SEF4MOTIFGM7S 1155 (-) RTTTTTR S000103																						SEBFCONSSTPR10A site 1877 (-) YTGTCWC S000391
PYRIMIDINEBOXOSRAMY1A site 740 (+) CCTTTT S000259											POLLEN1LELAT52 site 41 (-) AGAAA S000245											SITEIIATCYTC 895 (-) TGGGCY S000474																						SEF1MOTIF site 928 (+) ATATTTAWW S000006
PYRIMIDINEBOXOSRAMY1A site 1970 (+) CCTTTT S000259											POLLEN1LELAT52 site 68 (-) AGAAA S000245											SITEIOSPCNA 1464 (+) CCAGGTGG S000224																						SEF1MOTIF site 1164 (-) ATATTTAWW S000006
PYRIMIDINEBOXOSRAMY1A site 38 (-) CCTTTT S000259											POLLEN1LELAT52 site 579 (-) AGAAA S000245											SORLIP1AT 983 (+) GCCAC S000482																						SEF1MOTIF site 1197 (-) ATATTTAWW S000006
PYRIMIDINEBOXOSRAMY1A site 63 (-) CCTTTT S000259											POLLEN1LELAT52 site 861 (-) AGAAA S000245											SORLIP1AT 1468 (-) GCCAC S000482																						SEF3MOTIFGM site 1412 (+) AACCCA S000115
PYRIMIDINEBOXOSRAMY1A site 1626 (-) CCTTTT S000259											POLLEN1LELAT52 site 1015 (-) AGAAA S000245											SORLIP1AT 1713 (-) GCCAC S000482																						SEF4MOTIFGM7S site 1857 (+) RTTTTTR S000103
QELEMENTZMZM13 site 1754 (-) AGGTCA S000254											POLLEN1LELAT52 site 1642 (-) AGAAA S000245											SP8BFIBSP8BIB 648 (-) TACTATT S000184																						SEF4MOTIFGM7S site 1306 (-) RTTTTTR S000103
RAV1AAT site 435 (+) CAACA S000314											POLLEN1LELAT52 site 1692 (-) AGAAA S000245											SURE1STPAT21 1263 (-) AATAGAAAA S000186																						SORLIP1AT site 67 (+) GCCAC S000482
RAV1AAT site 1316 (+) CAACA S000314											PRECONSCRHSP70A site 1883 (+) SCGAYNRNNNNNNNNNNNNNNNHD S000506											SURECOREATSULTR11 292 (+) GAGAC S000499																						SORLIP1AT site 535 (+) GCCAC S000482
RAV1AAT site 298 (-) CAACA S000314											PROXBBNNAPA site 1673 (-) CAAACACC S000263											SURECOREATSULTR11 1196 (+) GAGAC S000499																						SORLIP1AT site 1475 (+) GCCAC S000482
RAV1AAT site 759 (-) CAACA S000314											PYRIMIDINEBOXHVEPB1 site 881 (+) TTTTTTCC S000298											SURECOREATSULTR11 1290 (+) GAGAC S000499																						SORLIP1AT site 1146 (-) GCCAC S000482
RAV1AAT site 1714 (-) CAACA S000314											RAV1AAT site 292 (+) CAACA S000314											SURECOREATSULTR11 1447 (+) GAGAC S000499																						SORLIP2AT site 1619 (-) GGGCC S000483
RAV1AAT site 1717 (-) CAACA S000314											RAV1AAT site 295 (+) CAACA S000314											SV40COREENHAN 974 (-) GTGGWWHG S000123																						SORLREP3AT site 282 (+) TGTATATAT S000488
RAV1AAT site 1720 (-) CAACA S000314											RAV1AAT site 754 (+) CAACA S000314											SV40COREENHAN 1556 (-) GTGGWWHG S000123																						SURE1STPAT21 site 763 (-) AATAGAAAA S000186
REALPHALGLHCB21 site 1503 (+) AACCAA S000362											RAV1AAT site 757 (+) CAACA S000314											TAAAGSTKST1 27 (-) TAAAG S000387																						SURE1STPAT21 site 856 (-) AATAGAAAA S000186
REALPHALGLHCB21 site 1726 (-) AACCAA S000362											RAV1AAT site 812 (+) CAACA S000314											TAAAGSTKST1 200 (-) TAAAG S000387																						SURECOREATSULTR11 site 81 (+) GAGAC S000499
REALPHALGLHCB21 site 1974 (-) AACCAA S000362											RAV1AAT site 1199 (+) CAACA S000314											TAAAGSTKST1 947 (+) TAAAG S000387																						SURECOREATSULTR11 site 1877 (+) GAGAC S000499
REBETALGLHCB21 site 47 (-) CGGATA S000363											RAV1AAT site 315 (-) CAACA S000314											TATABOX2 1272 (-) TATAAAT S000109																						SURECOREATSULTR11 site 1370 (-) GAGAC S000499
ROOTMOTIFTAPOX1 site 840 (+) ATATT S000098											RAV1AAT site 353 (-) CAACA S000314											TATABOX5 695 (+) TTATTT S000203																						SURECOREATSULTR11 site 1578 (-) GAGAC S000499
ROOTMOTIFTAPOX1 site 1191 (+) ATATT S000098											RAV1AAT site 629 (-) CAACA S000314											TATABOX5 1142 (-) TTATTT S000203																						SV40COREENHAN site 250 (+) GTGGWWHG S000123
ROOTMOTIFTAPOX1 site 1294 (+) ATATT S000098											RAV1AAT site 1965 (-) CAACA S000314											TATABOX5 1171 (+) TTATTT S000203																						SV40COREENHAN site 416 (+) GTGGWWHG S000123
ROOTMOTIFTAPOX1 site 1307 (+) ATATT S000098											RAV1BAT site 1600 (+) CACCTG S000315											TATABOX5 1270 (+) TTATTT S000203																						SV40COREENHAN site 469 (-) GTGGWWHG S000123
ROOTMOTIFTAPOX1 site 1386 (+) ATATT S000098											REALPHALGLHCB21 site 1777 (-) AACCAA S000362											TATABOX5 1895 (+) TTATTT S000203																						T/GBOXATPIN2 site 612 (+) AACGTG S000458
ROOTMOTIFTAPOX1 site 1293 (-) ATATT S000098											REALPHALGLHCB21 site 1868 (-) AACCAA S000362											TBOXATGAPB 285 (-) ACTTTG S000383																						TAAAGSTKST1 site 57 (+) TAAAG S000387
SBOXATRBCS site 211 (-) CACCTCCA S000500											REALPHALGLHCB21 site 1914 (-) AACCAA S000362											TBOXATGAPB 865 (-) ACTTTG S000383																						TAAAGSTKST1 site 301 (+) TAAAG S000387
SEF3MOTIFGM site 1519 (+) AACCCA S000115											RHERPATEXPA7 site 423 (+) KCACGW S000512											UPRMOTIFIIAT 1368 (-) CCNNNNNNNNNNNNCCACG S000426																						TAAAGSTKST1 site 689 (-) TAAAG S000387
SEF3MOTIFGM site 1669 (-) AACCCA S000115											RHERPATEXPA7 site 1272 (-) KCACGW S000512											UPRMOTIFIIAT 1712 (-) CCNNNNNNNNNNNNCCACG S000426																						TATABOX2 site 737 (+) TATAAAT S000109
SEF4MOTIFGM7S site 1084 (+) RTTTTTR S000103											RHERPATEXPA7 site 1350 (-) KCACGW S000512											WBBOXPCWRKY1 346 (+) TTTGACY S000310																						TATABOX2 site 832 (+) TATAAAT S000109
SEF4MOTIFGM7S site 1309 (+) RTTTTTR S000103											RHERPATEXPA7 site 1413 (-) KCACGW S000512											WBBOXPCWRKY1 369 (+) TTTGACY S000310																						TATABOX2 site 1300 (+) TATAAAT S000109
SEF4MOTIFGM7S site 149 (+) RTTTTTR S000103											RHERPATEXPA7 site 8 (-) KCACGW S000512											WBBOXPCWRKY1 868 (-) TTTGACY S000310																						TATABOX2 site 930 (-) TATAAAT S000109
SEF4MOTIFGM7S site 609 (+) RTTTTTR S000103											RHERPATEXPA7 site 396 (-) KCACGW S000512											WBOXATNPR1 229 (-) TTGAC S000390																						TATABOX2 site 1106 (-) TATAAAT S000109
SEF4MOTIFGM7S site 1281 (+) RTTTTTR S000103											RHERPATEXPA7 site 1728 (-) KCACGW S000512											WBOXATNPR1 347 (+) TTGAC S000390																						TATABOX2 site 1242 (-) TATAAAT S000109
SEF4MOTIFGM7S site 1328 (+) RTTTTTR S000103											ROOTMOTIFTAPOX1 site 938 (+) ATATT S000098											WBOXATNPR1 370 (+) TTGAC S000390																						TATABOX2 site 1817 (-) TATAAAT S000109
SEF4MOTIFGM7S site 1172 (-) RTTTTTR S000103											ROOTMOTIFTAPOX1 site 139 (-) ATATT S000098											WBOXATNPR1 443 (+) TTGAC S000390																						TATABOX3 site 889 (+) TATTAAT S000110
SEF4MOTIFGM7S site 1269 (-) RTTTTTR S000103											ROOTMOTIFTAPOX1 site 461 (-) ATATT S000098											WBOXATNPR1 869 (-) TTGAC S000390																						TATABOX3 site 890 (-) TATTAAT S000110
SEF4MOTIFGM7S site 1452 (-) RTTTTTR S000103											ROOTMOTIFTAPOX1 site 1063 (-) ATATT S000098											WBOXATNPR1 875 (+) TTGAC S000390																						TATABOX5 site 343 (+) TTATTT S000203
SEF4MOTIFGM7S site 1463 (-) RTTTTTR S000103											S1FBOXSORPS1L21 site 454 (-) ATGGTA S000223											WBOXATNPR1 1363 (+) TTGAC S000390																						TATABOX5 site 883 (+) TTATTT S000203
SORLIP2AT site 255 (+) GGGCC S000483											SEBFCONSSTPR10A site 1249 (+) YTGTCWC S000391											WBOXHVISO1 348 (+) TGACT S000442																						TATABOX5 site 984 (-) TTATTT S000203
SORLIP2AT site 256 (-) GGGCC S000483											SEBFCONSSTPR10A site 203 (-) YTGTCWC S000391											WBOXHVISO1 371 (+) TGACT S000442																						TATABOX5 site 1214 (-) TTATTT S000203
SURECOREATSULTR11 site 1589 (+) GAGAC S000499											SEF3MOTIFGM site 235 (+) AACCCA S000115											WBOXHVISO1 444 (+) TGACT S000442																						TATABOX5 site 1283 (-) TTATTT S000203
SURECOREATSULTR11 site 129 (-) GAGAC S000499											SEF3MOTIFGM site 1840 (+) AACCCA S000115											WBOXHVISO1 639 (+) TGACT S000442																						TATABOX5 site 1303 (-) TTATTT S000203
SV40COREENHAN site 216 (+) GTGGWWHG S000123											SEF3MOTIFGM site 62 (-) AACCCA S000115											WBOXHVISO1 868 (-) TGACT S000442																						TATABOXOSPAL site 1165 (-) TATTTAA S000400
TAAAGSTKST1 site 640 (+) TAAAG S000387											SEF4MOTIFGM7S site 1573 (+) RTTTTTR S000103											WBOXHVISO1 876 (+) TGACT S000442																						TATABOXOSPAL site 1198 (-) TATTTAA S000400
TAAAGSTKST1 site 793 (+) TAAAG S000387											SITEIIATCYTC site 1373 (+) TGGGCY S000474											WBOXHVISO1 1322 (-) TGACT S000442																						TATABOXOSPAL site 1281 (-) TATTTAA S000400
TAAAGSTKST1 site 822 (+) TAAAG S000387											SITEIIATCYTC site 111 (-) TGGGCY S000474											WBOXNTCHN48 307 (-) CTGACY S000508																						TBOXATGAPB site 17 (+) ACTTTG S000383
TAAAGSTKST1 site 1959 (+) TAAAG S000387											SITEIIATCYTC site 96 (-) TGGGCY S000474											WBOXNTCHN48 638 (+) CTGACY S000508																						TBOXATGAPB site 787 (-) ACTTTG S000383
TAAAGSTKST1 site 163 (-) TAAAG S000387											SORLIP1AT site 277 (+) GCCAC S000482											WBOXNTERF3 307 (-) TGACY S000457																						TGACGTVMAMY site 655 (+) TGACGT S000377
TAAAGSTKST1 site 830 (-) TAAAG S000387											SORLIP1AT site 1986 (+) GCCAC S000482											WBOXNTERF3 348 (+) TGACY S000457																						UPRMOTIFIIAT site 1457 (+) CCNNNNNNNNNNNNCCACG S000426
TAAAGSTKST1 site 1439 (-) TAAAG S000387											SORLIP1AT site 1995 (-) GCCAC S000482											WBOXNTERF3 371 (+) TGACY S000457																						WBOXATNPR1 site 95 (+) TTGAC S000390
TAAAGSTKST1 site 1546 (-) TAAAG S000387											SORLIP2AT site 1216 (+) GGGCC S000483											WBOXNTERF3 444 (+) TGACY S000457																						WBOXATNPR1 site 207 (+) TTGAC S000390
TATABOX4 site 1677 (-) TATATAA S000111											SORLIP2AT site 96 (-) GGGCC S000483											WBOXNTERF3 639 (+) TGACY S000457																						WBOXATNPR1 site 654 (+) TTGAC S000390
TATABOX5 site 881 (-) TTATTT S000203											SORLIP2AT site 647 (-) GGGCC S000483											WBOXNTERF3 868 (-) TGACY S000457																						WBOXATNPR1 site 403 (-) TTGAC S000390
TATABOX5 site 1139 (-) TTATTT S000203											SORLIP2AT site 1357 (-) GGGCC S000483											WBOXNTERF3 876 (+) TGACY S000457																						WBOXHVISO1 site 96 (+) TGACT S000442
TATABOX5 site 1398 (-) TTATTT S000203											SP8BFIBSP8BIB site 387 (-) TACTATT S000184											WBOXNTERF3 1322 (-) TGACY S000457																						WBOXHVISO1 site 879 (+) TGACT S000442
TATABOX5 site 1449 (-) TTATTT S000203											SREATMSD site 557 (+) TTATCC S000470											WBOXNTERF3 1364 (+) TGACY S000457																						WBOXHVISO1 site 402 (-) TGACT S000442
TBOXATGAPB site 156 (+) ACTTTG S000383											SURECOREATSULTR11 site 203 (+) GAGAC S000499											WBOXNTERF3 1611 (+) TGACY S000457																						WBOXHVISO1 site 1021 (-) TGACT S000442
UP2ATMSD site 446 (+) AAACCCTA S000472											SURECOREATSULTR11 site 1433 (+) GAGAC S000499											WRKY71OS 229 (-) TGAC S000447																						WBOXNTCHN48 site 575 (-) CTGACY S000508
WBBOXPCWRKY1 site 152 (+) TTTGACY S000310											SURECOREATSULTR11 site 184 (-) GAGAC S000499											WRKY71OS 308 (-) TGAC S000447																						WBOXNTERF3 site 96 (+) TGACY S000457
WBOXATNPR1 site 153 (+) TTGAC S000390											SURECOREATSULTR11 site 309 (-) GAGAC S000499											WRKY71OS 348 (+) TGAC S000447																						WBOXNTERF3 site 879 (+) TGACY S000457
WBOXATNPR1 site 472 (+) TTGAC S000390											SURECOREATSULTR11 site 1251 (-) GAGAC S000499											WRKY71OS 371 (+) TGAC S000447																						WBOXNTERF3 site 402 (-) TGACY S000457
WBOXATNPR1 site 1753 (+) TTGAC S000390											SURECOREATSULTR11 site 1459 (-) GAGAC S000499											WRKY71OS 444 (+) TGAC S000447																						WBOXNTERF3 site 1021 (-) TGACY S000457
WBOXATNPR1 site 433 (-) TTGAC S000390											SV40COREENHAN site 362 (+) GTGGWWHG S000123											WRKY71OS 639 (+) TGAC S000447																						WBOXNTERF3 site 575 (-) TGACY S000457
WBOXATNPR1 site 1350 (-) TTGAC S000390											SV40COREENHAN site 226 (-) GTGGWWHG S000123											WRKY71OS 869 (-) TGAC S000447																						WBOXNTERF3 site 850 (-) TGACY S000457
WBOXHVISO1 site 154 (+) TGACT S000442											TAAAGSTKST1 site 609 (-) TAAAG S000387											WRKY71OS 876 (+) TGAC S000447																						WRKY71OS site 96 (+) TGAC S000447
WBOXHVISO1 site 432 (-) TGACT S000442											TATABOX2 site 167 (+) TATAAAT S000109											WRKY71OS 1323 (-) TGAC S000447																						WRKY71OS site 208 (+) TGAC S000447
WBOXNTERF3 site 16 (+) TGACY S000457											TATCCACHVAL21 site 793 (-) TATCCAC S000416											WRKY71OS 1364 (+) TGAC S000447																						WRKY71OS site 655 (+) TGAC S000447
WBOXNTERF3 site 154 (+) TGACY S000457											TATCCAOSAMY site 1065 (+) TATCCA S000403											WRKY71OS 1611 (+) TGAC S000447																						WRKY71OS site 879 (+) TGAC S000447
WBOXNTERF3 site 1754 (+) TGACY S000457											TATCCAOSAMY site 794 (-) TATCCA S000403																																	WRKY71OS site 403 (-) TGAC S000447
WBOXNTERF3 site 432 (-) TGACY S000457											TATCCAYMOTIFOSRAMY3D site 793 (-) TATCCAY S000256																																	WRKY71OS site 576 (-) TGAC S000447
WRKY71OS site 16 (+) TGAC S000447											TGACGTVMAMY site 1411 (+) TGACGT S000377																																	WRKY71OS site 851 (-) TGAC S000447
WRKY71OS site 154 (+) TGAC S000447											TGACGTVMAMY site 823 (-) TGACGT S000377																																	WRKY71OS site 1022 (-) TGAC S000447
WRKY71OS site 473 (+) TGAC S000447											TRANSINITMONOCOTS site 684 (-) RMNAUGGC S000202																																	XYLAT site 1361 (-) ACAAAGAA S000510
WRKY71OS site 1754 (+) TGAC S000447											WBOXATNPR1 site 79 (+) TTGAC S000390
WRKY71OS site 433 (-) TGAC S000447											WBOXATNPR1 site 825 (-) TTGAC S000390
WRKY71OS site 1304 (-) TGAC S000447											WBOXATNPR1 site 1109 (-) TTGAC S000390
WRKY71OS site 1350 (-) TGAC S000447											WBOXNTERF3 site 1148 (-) TGACY S000457
WRKY71OS site 1364 (-) TGAC S000447											WRKY71OS site 80 (+) TGAC S000447
WRKY71OS site 1383 (-) TGAC S000447											WRKY71OS site 1411 (+) TGAC S000447
XYLAT site 1691 (-) ACAAAGAA S000510											WRKY71OS site 416 (-) TGAC S000447
											WRKY71OS site 825 (-) TGAC S000447
											WRKY71OS site 1109 (-) TGAC S000447
											WRKY71OS site 1149 (-) TGAC S000447

## Sheet: PPH promoters
>AtPPH
TCCCGGGAAGACGGATGACCGAGTTGTTTAAGCTCGAAAAAGGCGATATCCGCGATTCGGGTAAAAGGGATTTACCGGATTTCTGCTTCTGAGGAATCTCAGCTAAGGCAGGTTTAACGGGTTTGGAAGTCTCGAATAATCTACAAAGGTTTTTGACTTTGCCTTTAAGAGAAGTTCCCATCGATTCTACGGGGGTGTAGAATTTGGTAATGGAGGTGGTACGATTGAGAGAAGGATTGAGATTGTGGGATTTGGGGCCCGAATCCACCACTGTTCTTCCGTGAATTGTAAGCGACCTGTTGAAGAACGACGTCGTTGTAGCCGATTTCGTCGTCTTCCCTGAGAAATCAGCGTTTTTCTCTAATCCCGCCATCGAAATTAGATCAAAGAAGCACCCCT…
>OsPPH
AGGCAATTCGTGCAGCATCGCAAGCGTATGTTATGTACTCTTTCTCCAAATTTTTTTCAACTGGGTTTTTCTAGAGTTTTGACAAGGAAACCTCCGGCCCATGAAGGCCTAGCCCAATTAGTAATTGCCCCACTCACTAATATGGAAAGGAACTTATGGTTATGCCTATAAATAGAGGGAGGAGTCTCACTATTGTACACTTGAGACAATGAATGAATGAGAAAGCATACCACAAACCCAGCACTTAATTGCCTACCACTTGTGGACTTATTGTCTGCCACGATAAAAGAACAACAACATACCTTGGTGTCTCCTGTTGAATGTATTATACTACAAACCTAGCTATTACCCATGTTGGCTTGTGGTTAGTACAATTAGTGCTTCACAATAGTAGCTCGT…
>BdPPH
TTTCTGCCTCGCATAAATTGGCACTCCTTTATGTGTCTGGCTATCTGGATTTATGCAACTGAGAGATTGGGGGCTGGGATTTCTAGTACCATTTCATGGGAGGGTGATTGAACATCTAGCATTGCCAGACTAAGGGGACTTGGCTACCTTACCTTTTCACCACTCATCGTTTTCTTCTCCAATTTGGTAAACAGCTTAGCTTTAGTACTCCCCCGCCCGAAATTACTTGTCAAAATATTACATGCATCTAACGTTTTTTACACATAGATACATTCGTATTTGGGCAAAGTTGAGACAAGTAATACCGGTCAGATGGAGTACATCAGATACGTATCATACCCATATTTTGACTTCCTTTCCTTTCATATTTTGACTATGTTAGTTACAGTATCTGTAGGT…
>ZmPPH
GCTGTGGGAGCGGACTGGGAACGGAGCGGCTCCGTCCCATTGATTTTTTGGAGTAGAATGGTTCCGGATCTGAGGAGAATATTCCCTAATTGGAACCACTCCGTTCTAGTTACTTTGTAACCAAACAACAACAAAACTGGAACAGAACGACTTCGTTCTACTTAGCTCTTCAACCAAACACTATCATAATTCCTCCAGTGGCCCGCCAGGCAACCAGTGTCTGCTCATCTCCCTAGCTAATCATCAGCAAAGTGATGTATGCACATGAGTCGTCGGATGTTTATCCCTTCTTCATATCCCACACTTAGAAGTGGCACGCAGAATAAGAATTTATGTGGTCAAAAAAGCCATATGATTAAAATTACGGCATTTAAGAACCTTGATGTCGTATAAAGGGGT…
>SbPPH
TAGATCTTGGATCCCAACTTTGATTGCTTGCAAGTGGACGACATGGTTGGAGCTTTTAAAGGCGAGGCCACAAGACTACAGAGACTTGGATGGCTTGACTCATGTTCAAGATGAAATACATTGGCGAGGAGGAATATGGCACTTGGAGCCATGATTGCCTAAGGGCATCGCCAGTGGTGAGTCGGCTCACCACCATGAAAAAAAAGTTGACACAAGTACATTTTCTTGAGTCGACTCTTGCTTTCTCTAGTGGTAAGTCGACTCTTCGTGCAACCTAGCCGTGTATATATGATGCAAGCCTAAAGCCTTTTATTCTTGAGTCGCTCAATTTCTATATTCTGATTATTTTAATTGTGATGAACCGATGCAAGAATATGAATCGACTTCTTCTCTCTCCTT…
